# Supplementary material for: Adult Plant Development in Triticale (× Triticosecale Wittmack) Is Controlled by Dynamic Genetic Patterns of Regulation
Source: G3 (Bethesda). 2014 Sep 1;4(9):1585–91. doi: 10.1534/g3.114.012989 (PMC4169150; doi:10.1534/g3.114.012989)
Supplement: Supporting Information [file supp_4.9.1585_FileS1.xlsx]

## Sheet: Phenotype-Genotype
Genotype	Family	DS1 BLUEs	DS2 BLUEs	DS3 BLUEs	wPt-9752	wPt-8770	wPt-1167	wPt-5876	wPt-3870	wPt-6280	wPt-3867	wPt-5411	wPt-7339	wPt-2847	wPt-8016	wPt-4658	tPt-513789	wPt-7430	wPt-9757	wPt-7030	wPt-4765	wPt-7184	wPt-9429	tPt-513770	wPt-5941	wPt-7074	wPt-3540	wPt-4886	wPt-1709	tPt-513702	wPt-2872	wPt-1906	wPt-8478	wPt-5968	tPt-5413	wPt-344706	wPt-6882	wPt-3198	wPt-4676	wPt-1722	wPt-7175	wPt-2222	wPt-3611	tPt-4602	tPt-2481	wPt-5647	wPt-4533	wPt-6245	wPt-2185
DH6-10	DH06	46.48320387	68.34810723	82.22821839	0	0	0	0	2	2	2	2	0	2	2	0	0	0	0	0	0	2	0	0	0	0	0	2	2	2	0	0	0	0	2	0	0	2	0	2	2	2	2	0	0	2	2	0	2
DH6-101	DH06	45.38131554	67.97618719	81.51472746	0	0	0	0	2	2	2	2	0	2	2	0	0	0	2	2	2	0	2	2	2	2	2	0	0	0	2	2	2	2	0	2	2	0	2	2	2	2	2	0	0	2	2	0	2
DH6-102	DH06	45.70267388	68.53223036	82.31631297	0	0	0	0	2	2	2	2	0	2	2	0	0	0	0	0	0	2	0	0	0	0	0	2	2	2	0	0	0	0	2	0	0	0	2	2	2	2	2	0	0	2	2	0	2
DH6-104	DH06	43.89463384	67.94784589	81.42318907	0	0	0	0	2	2	2	2	2	2	0	0	0	0	0	2	2	2	2	2	2	2	2	0	0	0	2	2	2	2	0	2	2	0	2	2	2	2	2	0	0	2	2	0	2
DH6-105	DH06	43.40711351	66.44585677	80.56529754	0	0	0	0	2	2	2	2	0	2	2	0	0	0	0	0	0	2	0	0	0	0	0	2	2	2	0	0	0	0	2	0	0	2	0	2	2	2	2	0	0	2	0	2	0
DH6-108	DH06	48.77381067	68.71128013	82.75909149	0	0	0	0	2	2	2	2	0	2	2	0	0	0	0	0	0	2	0	0	0	0	0	2	2	2	0	0	0	0	2	0	0	2	0	2	2	2	2	2	0	2	0	2	0
DH6-11	DH06	46.74180051	68.83311265	82.12227257	0	0	0	0	2	2	2	2	2	2	0	0	2	2	2	2	2	0	2	2	2	2	2	0	0	0	2	2	2	2	2	0	0	2	0	2	2	2	2	2	0	2	2	0	2
DH6-111	DH06	43.48794314	67.78475571	81.60942686	0	0	0	0	2	2	2	2	2	2	0	0	2	2	2	2	2	2	2	2	2	2	2	0	0	0	2	2	2	2	0	2	2	0	2	2	2	2	2	0	0	2	2	0	2
DH6-112	DH06	44.66737369	68.7325883	82.80789938	0	0	0	0	2	2	2	2	2	2	0	0	0	0	0	0	0	2	0	0	0	0	0	2	2	2	0	0	0	0	2	0	0	0	2	2	2	2	2	0	0	2	2	0	2
DH6-114	DH06	41.28730744	62.52602382	81.75011371	0	0	0	0	2	2	2	2	0	2	2	0	0	0	0	0	0	2	0	0	0	0	0	2	2	2	0	0	0	0	2	0	0	2	0	2	2	2	2	0	0	2	2	0	2
DH6-119	DH06	48.44180546	69.23856342	82.49071901	0	0	0	0	2	2	2	2	0	2	2	0	2	2	2	2	2	0	2	2	2	2	2	0	0	0	2	2	2	2	0	2	2	2	0	2	2	2	2	2	0	2	2	0	2
DH6-124	DH06	42.89888282	68.03529461	81.50659861	0	0	0	0	2	2	2	2	2	2	0	0	0	0	0	0	0	2	0	0	0	0	0	2	2	2	0	0	0	0	0	2	2	0	2	2	2	2	2	0	0	2	2	0	2
DH6-125	DH06	45.83476906	68.47224321	82.69455005	0	0	0	0	2	2	2	2	2	2	0	0	2	2	2	2	2	0	2	2	2	2	2	0	0	0	2	2	2	2	0	2	2	0	2	2	2	2	2	2	0	2	0	2	0
DH6-128	DH06	42.55647839	65.37529766	81.21192778	0	0	0	0	2	2	2	2	2	2	0	0	2	2	2	2	2	0	2	0	0	0	0	2	2	2	0	0	0	0	0	2	2	0	2	2	2	2	2	2	0	2	0	2	0
DH6-129	DH06	46.34064589	68.75756505	80.8952387	0	0	0	0	2	2	2	2	0	2	2	0	2	2	2	2	2	2	2	2	2	2	2	0	0	0	2	2	2	2	0	2	2	0	2	2	2	2	2	2	0	2	2	0	2
DH6-13	DH06	44.57827932	68.37543996	81.37580207	0	0	0	0	2	2	2	2	2	2	0	0	2	2	2	2	2	0	0	0	0	0	0	2	2	2	0	0	0	0	2	0	0	2	0	2	2	2	2	2	0	2	0	2	0
DH6-130	DH06	46.14527208	68.61368381	81.38209711	0	0	0	0	2	2	2	2	0	2	2	0	0	0	0	2	2	2	2	2	2	2	2	0	0	0	2	2	2	2	0	2	2	0	2	2	2	2	2	2	0	2	2	0	2
DH6-131	DH06	45.31128152	68.45101825	82.70196901	0	0	0	0	2	2	2	2	0	2	2	0	2	2	2	2	2	0	2	2	2	2	2	0	0	0	2	2	2	2	0	2	2	0	2	2	2	2	2	2	0	2	0	2	0
DH6-134	DH06	46.16460701	68.66404471	81.19781972	0	0	0	0	2	2	2	2	0	2	2	0	2	2	2	2	2	0	2	2	2	2	2	0	0	0	2	2	2	2	0	2	2	0	0	2	2	2	2	0	0	2	0	2	0
DH6-135	DH06	47.26563261	69.00265324	82.596101	0	0	0	0	2	2	2	2	0	2	2	0	0	0	0	0	0	2	0	0	0	0	0	2	2	2	0	0	0	0	2	0	0	0	2	2	2	2	2	0	0	2	2	0	2
DH6-138	DH06	42.18054627	66.37761792	81.28507576	0	0	0	0	2	2	2	2	0	2	2	0	2	2	2	2	2	0	2	2	2	2	2	0	0	0	2	2	2	2	0	2	2	2	0	2	2	2	2	0	0	2	2	0	2
DH6-14	DH06	44.48444872	67.61027616	82.26624754	0	0	0	0	2	2	2	2	0	2	2	0	0	0	2	2	2	0	2	2	2	2	2	0	0	0	2	2	2	2	0	2	2	0	2	2	2	2	2	0	0	2	2	2	2
DH6-143	DH06	45.55115944	68.52784329	80.78475684	0	0	0	0	2	2	2	2	2	2	0	0	2	2	0	0	0	2	0	0	0	0	0	2	2	2	0	0	0	0	0	2	2	0	2	2	2	2	2	2	0	2	0	2	0
DH6-144	DH06	45.86201364	68.94427624	82.8627488	0	0	0	0	2	2	2	2	2	2	0	0	2	2	2	2	2	2	2	2	2	2	2	0	0	0	0	0	0	0	0	2	2	0	2	2	2	2	2	2	0	2	0	2	0
DH6-148	DH06	44.16592255	67.89402383	81.32102539	0	0	0	0	2	2	2	2	2	2	0	0	2	2	2	2	2	0	0	0	0	0	0	2	2	2	0	0	0	0	2	0	0	0	2	2	2	2	2	2	0	2	2	0	2
DH6-149	DH06	47.35226001	69.03313836	82.65954518	0	0	0	0	2	2	2	2	2	2	2	0	0	0	0	0	0	2	0	0	0	0	0	2	2	2	0	0	0	0	2	0	0	0	2	2	2	2	2	2	0	2	2	0	2
DH6-15	DH06	45.29006895	68.55934077	82.59175137	0	0	0	0	2	2	2	2	2	2	0	0	0	0	0	0	0	2	0	0	0	0	0	2	2	2	0	0	0	0	2	0	0	2	2	2	2	2	2	2	0	2	2	0	2
DH6-152	DH06	45.82660518	68.16460861	82.62739389	0	0	0	0	2	2	2	2	0	2	2	0	2	2	2	2	2	2	2	2	2	2	2	0	0	0	0	0	0	0	2	0	0	2	0	2	2	2	2	2	0	2	2	0	2
DH6-157	DH06	43.89773446	68.05350197	81.96299323	0	0	0	0	2	2	2	2	0	2	2	0	2	2	2	2	2	0	2	2	2	2	2	0	0	0	2	2	2	2	0	2	2	0	2	2	2	2	2	0	0	2	2	0	2
DH6-160	DH06	49.09140739	68.93543922	82.50002247	0	0	0	0	2	2	2	2	2	2	0	0	2	2	2	2	2	2	2	2	2	2	2	0	0	0	2	2	2	2	0	2	2	2	0	2	2	2	2	0	0	2	0	2	0
DH6-161	DH06	47.09935466	68.48997325	83.66508059	0	0	0	0	2	2	2	2	2	2	0	0	0	0	0	0	0	2	0	0	0	0	0	2	2	2	0	0	0	0	2	0	0	2	0	2	2	2	2	0	0	2	2	0	2
DH6-162	DH06	44.57676391	67.84537093	81.09072667	0	0	0	0	2	2	2	2	2	2	0	0	2	2	0	0	0	2	0	0	0	0	0	2	2	2	0	0	0	0	2	0	0	0	2	2	2	2	2	0	0	2	2	0	2
DH6-164	DH06	44.7387415	68.54922409	81.83476718	0	0	0	0	2	2	2	2	0	2	2	0	0	0	0	0	0	2	0	2	2	2	2	0	0	0	2	2	2	2	0	2	2	0	0	2	2	2	2	0	0	2	2	0	2
DH6-165	DH06	44.0014658	68.23870266	82.17371087	0	0	0	0	2	2	2	2	0	2	2	0	0	0	0	0	0	2	0	0	0	0	0	2	2	2	0	0	0	0	2	2	2	0	2	2	2	2	2	2	0	2	2	0	2
DH6-166	DH06	47.5245296	69.18479576	81.03651265	0	0	0	0	2	2	2	2	2	2	0	0	2	2	2	2	2	0	2	2	2	2	2	0	0	0	2	2	2	2	0	2	2	0	2	2	2	2	2	2	0	2	2	0	2
DH6-170	DH06	45.56560453	69.03854947	81.90879041	0	0	0	0	2	2	2	2	0	2	2	0	2	2	2	2	2	0	2	0	0	0	0	2	2	2	0	0	0	0	2	0	0	0	2	2	2	2	2	0	0	2	0	2	0
DH6-171	DH06	43.41693259	67.46561116	82.11917427	0	0	0	0	2	2	2	2	0	2	2	0	0	0	0	0	0	2	0	0	0	0	0	2	2	2	0	0	0	0	2	2	2	0	2	2	2	2	2	2	0	2	0	2	0
DH6-178	DH06	44.93537202	68.47924888	82.15230535	0	0	0	0	2	2	2	2	2	2	0	0	2	2	2	2	2	2	2	2	2	2	2	0	0	0	2	2	2	2	0	2	2	0	2	2	2	2	2	0	0	2	0	2	0
DH6-179	DH06	46.78218932	68.8793967	83.31934434	0	0	0	0	2	2	2	2	2	2	0	0	2	2	2	2	2	0	2	2	2	2	2	0	0	0	2	2	2	2	0	2	2	0	2	2	2	2	2	0	0	2	0	2	0
DH6-18	DH06	41.53150114	64.78214661	81.60156906	0	0	0	0	2	2	2	2	2	2	0	0	2	2	2	2	2	0	2	2	2	2	2	0	0	0	2	2	2	2	0	2	2	0	2	2	2	2	2	2	0	2	0	2	0
DH6-180	DH06	47.93518488	68.34099677	83.35963589	0	0	0	0	2	2	2	2	2	2	0	0	2	2	2	2	2	2	0	2	2	2	2	2	2	2	0	0	0	0	0	2	2	2	2	2	2	2	2	0	0	2	2	0	2
DH6-182	DH06	45.86732602	68.79595277	82.09250115	0	0	0	0	2	2	2	2	0	2	2	0	0	0	0	0	0	2	0	0	0	0	0	2	2	2	0	0	0	0	2	2	2	2	0	2	2	2	2	0	0	2	2	0	2
DH6-186	DH06	46.47171538	68.68812099	82.28858594	0	0	0	0	2	2	2	2	2	2	0	0	2	2	2	2	2	0	2	2	2	2	2	0	0	0	2	2	2	2	0	2	2	0	2	2	2	2	2	2	0	2	2	0	2
DH6-187	DH06	46.28522027	68.21721613	82.69332848	0	0	0	0	2	2	2	2	0	2	2	0	0	0	0	0	0	2	0	0	0	0	0	2	2	2	0	0	0	0	2	0	0	0	2	2	2	2	2	0	0	2	2	0	2
DH6-189	DH06	48.68146167	69.07052022	84.18240411	0	0	0	0	2	2	2	2	2	2	0	0	2	2	2	2	2	0	2	2	2	2	2	0	0	0	2	2	2	2	0	2	2	2	0	2	2	2	2	0	0	2	2	0	2
DH6-19	DH06	48.50617896	69.05957955	82.70936302	0	0	0	0	2	2	2	2	2	2	0	0	0	0	0	0	0	2	0	0	0	0	0	2	2	2	0	0	0	2	2	0	0	0	2	2	2	2	2	0	0	2	0	2	0
DH6-195	DH06	45.40009474	68.22436873	83.17392893	0	0	0	0	2	2	2	2	0	2	2	0	2	2	2	2	2	0	2	2	2	2	2	0	0	0	2	2	2	2	0	2	2	0	2	2	2	2	2	0	0	2	0	2	0
DH6-198	DH06	44.27524768	67.12258864	82.37626151	0	0	0	0	2	2	2	2	2	2	0	0	0	0	0	0	0	2	0	0	0	0	0	2	2	2	0	0	0	0	2	0	2	0	2	2	2	2	2	0	0	2	2	0	2
DH6-199	DH06	47.59036964	68.67197566	82.43151091	0	0	0	0	2	2	2	2	2	2	0	0	2	2	2	2	2	0	2	2	2	2	2	0	0	0	2	2	2	2	0	2	2	0	2	2	2	2	2	2	0	2	0	2	0
DH6-2	DH06	46.78048666	68.69041221	83.26893766	0	0	0	0	2	2	2	2	2	2	0	0	2	2	2	2	2	0	2	2	2	2	2	0	0	0	2	2	2	2	0	2	2	2	0	2	2	2	2	0	0	2	2	0	2
DH6-20	DH06	49.60426015	69.16438115	83.86956363	0	0	0	0	2	2	2	2	2	2	0	0	2	2	0	0	0	2	0	0	0	0	0	2	2	2	0	0	0	0	0	2	2	0	2	2	2	2	2	2	0	2	0	2	0
DH6-200	DH06	45.82658995	68.52878002	81.85488204	0	0	0	0	2	2	2	2	2	2	0	0	0	0	0	0	0	2	0	0	0	0	0	2	2	2	0	0	0	0	2	0	0	0	2	2	2	2	2	0	0	2	2	0	2
DH6-202	DH06	44.03850427	68.20788287	82.0552224	0	0	0	0	2	2	2	2	0	2	2	0	0	0	0	0	0	2	0	0	0	0	0	2	2	2	0	0	0	0	2	0	0	2	0	2	2	2	2	0	0	2	2	0	2
DH6-204	DH06	47.81856658	69.15975625	82.19553112	0	0	0	0	2	2	2	2	0	2	2	0	0	0	0	2	2	2	2	2	2	2	2	0	0	0	2	2	2	2	0	2	2	2	0	2	2	2	2	2	0	2	2	0	2
DH6-205	DH06	44.60965249	68.75296879	81.19880858	0	0	0	0	2	2	2	2	0	2	2	0	2	2	2	2	2	0	2	2	2	2	2	0	0	0	2	2	2	2	0	2	2	2	0	2	2	2	2	0	0	2	2	0	2
DH6-206	DH06	48.43959755	68.74667605	83.26299061	0	0	0	0	2	2	2	2	2	2	0	0	2	2	2	2	2	0	2	2	2	2	2	0	0	0	2	2	2	2	0	2	2	0	2	2	2	2	2	2	0	2	2	0	2
DH6-207	DH06	46.9396005	68.64873776	83.83824277	0	0	0	0	2	2	2	2	0	2	2	0	0	0	0	0	0	2	0	0	0	0	0	2	2	2	0	0	0	0	2	0	0	2	0	2	2	2	2	2	0	2	2	0	2
DH6-209	DH06	45.90108525	68.13277473	82.28825761	0	0	0	0	2	2	2	2	0	2	2	0	0	0	0	0	0	2	0	0	0	0	0	2	2	2	0	0	0	0	2	0	0	0	2	2	2	2	2	0	0	2	2	0	2
DH6-21	DH06	49.31617231	68.64067693	83.07460178	0	0	0	0	2	2	2	2	2	2	0	0	0	0	0	0	0	2	0	0	0	0	0	2	2	2	0	0	0	0	2	0	0	2	0	2	2	2	2	2	0	2	2	0	2
DH6-212	DH06	44.66360442	69.35093153	82.73819127	0	0	0	0	2	2	2	2	2	2	0	0	2	2	2	2	2	2	2	2	2	2	2	0	0	0	2	2	2	2	0	2	2	0	2	2	2	2	2	0	0	2	2	0	2
DH6-214	DH06	45.03463018	68.64523099	82.07799661	0	0	0	0	2	2	2	2	0	2	2	0	2	2	2	0	0	0	0	0	0	0	0	2	2	2	0	0	0	0	2	2	2	0	2	2	2	2	2	0	0	2	0	2	0
DH6-215	DH06	47.31285479	68.18635042	83.14868899	0	0	0	0	2	2	2	2	0	2	2	0	0	0	0	0	0	2	0	0	0	0	0	2	2	2	0	0	0	0	2	0	0	2	0	2	2	2	2	0	0	2	2	0	2
DH6-216	DH06	46.31223347	67.9348295	82.97115983	0	0	0	0	2	2	2	2	2	2	0	0	0	0	0	0	0	2	0	0	0	0	0	2	2	2	0	0	0	0	0	2	2	0	2	2	2	2	2	0	0	2	2	0	2
DH6-219	DH06	47.75700557	68.8762366	83.05384873	0	0	0	0	2	2	2	2	0	2	2	0	0	0	0	0	0	2	0	0	0	0	0	2	2	2	0	0	0	0	2	0	0	0	2	2	2	2	2	0	0	2	2	0	2
DH6-220	DH06	42.98521362	68.68406067	82.35204623	0	0	0	0	2	2	2	2	2	2	0	0	2	2	2	2	2	0	2	2	2	2	2	0	0	0	2	2	2	2	0	2	2	0	2	2	2	2	2	2	0	2	2	0	2
DH6-221	DH06	46.88370539	68.89480788	82.58674516	0	0	0	0	2	2	2	2	0	2	2	0	2	2	2	2	2	0	2	2	2	2	2	0	0	0	2	2	2	2	0	2	2	0	2	2	2	2	2	2	0	2	0	2	0
DH6-223	DH06	44.4574554	67.94030359	82.01213704	0	0	0	0	2	2	2	2	2	2	0	0	0	0	0	0	0	2	0	0	0	0	0	2	2	2	0	0	0	0	2	0	0	2	0	2	2	2	2	0	0	2	2	0	2
DH6-225	DH06	47.53417553	68.82355931	83.97828967	0	0	0	0	2	2	2	2	0	2	2	0	0	0	0	0	0	2	0	0	0	0	0	2	2	2	0	0	0	0	2	2	0	0	2	2	2	2	2	0	0	2	2	0	2
DH6-226	DH06	45.10500303	68.06801042	82.98525221	0	0	0	0	2	2	2	2	2	2	0	0	2	2	2	2	2	2	2	2	2	2	2	0	0	0	2	2	2	2	2	0	0	2	0	2	2	2	2	2	0	2	2	0	2
DH6-227	DH06	45.16882431	68.16964017	82.01689773	0	0	0	0	2	2	2	2	0	2	2	0	0	0	0	0	0	2	0	0	0	0	0	2	2	2	0	0	0	0	2	0	0	2	0	2	2	2	2	2	0	2	0	2	0
DH6-228	DH06	48.15683851	69.00229374	83.55385559	0	0	0	0	2	2	2	2	0	2	2	0	0	0	0	0	0	2	0	0	0	0	0	2	2	2	0	0	0	0	2	0	0	2	0	2	2	2	2	2	0	2	2	0	2
DH6-229	DH06	46.59440858	66.6521951	83.10436629	0	0	0	0	2	2	2	2	2	2	0	0	2	2	2	2	2	0	2	2	2	2	2	0	0	0	2	2	2	2	0	2	2	2	0	2	2	2	2	2	0	2	0	2	0
DH6-231	DH06	45.60704474	68.16350878	82.738148	0	0	0	0	2	2	2	2	0	2	2	0	0	0	0	0	0	2	0	0	0	0	0	2	2	2	0	0	0	0	0	2	2	0	2	2	2	2	2	2	0	2	0	2	0
DH6-233	DH06	43.52574542	66.94916801	82.98523004	0	0	0	0	2	2	2	2	0	2	2	0	2	2	2	2	2	0	2	2	2	2	2	0	0	0	2	2	2	2	0	2	2	2	0	2	2	2	2	0	0	2	2	0	2
DH6-234	DH06	44.06970629	68.01134885	81.46640108	0	0	0	0	2	2	2	2	0	2	2	0	0	0	0	0	0	2	0	0	0	0	0	2	2	2	0	0	0	0	2	0	0	2	0	2	2	2	2	0	0	2	0	2	0
DH6-236	DH06	45.80171427	68.30509699	82.45182235	0	0	0	0	2	2	2	2	2	2	0	0	0	0	0	0	0	2	0	0	0	0	0	2	2	2	0	0	0	0	2	0	0	0	2	2	2	2	2	0	0	2	2	0	2
DH6-237	DH06	45.50509544	67.8694546	81.86369957	0	0	0	0	2	2	2	2	0	2	2	0	0	0	0	0	0	2	0	0	0	0	0	2	2	2	0	0	0	0	2	0	0	2	0	2	2	2	2	2	0	2	0	2	0
DH6-25	DH06	46.83237032	68.57187198	82.80298527	0	0	0	0	2	2	2	2	2	2	0	0	0	0	2	2	2	2	0	2	2	2	0	2	2	2	0	0	2	2	2	0	0	2	0	2	2	2	2	2	0	2	2	0	2
DH6-26	DH06	43.98410171	68.86609183	81.41067763	0	0	0	0	2	2	2	2	0	2	2	0	0	0	0	0	0	2	0	0	0	0	0	2	2	2	0	0	0	0	2	0	0	2	0	2	2	2	2	2	0	2	2	0	2
DH6-27	DH06	49.02491351	68.51241998	82.60037608	0	0	0	0	2	2	2	2	2	2	0	0	2	2	2	2	2	0	2	2	2	2	2	0	0	0	2	2	2	2	0	2	2	0	2	2	2	2	2	0	0	2	2	0	2
DH6-28	DH06	46.67364416	68.30284676	82.1633916	0	0	0	0	2	2	2	2	0	2	2	0	0	0	0	0	0	2	0	0	0	0	0	2	2	2	0	0	0	0	2	0	0	2	0	2	2	2	2	2	0	2	0	2	0
DH6-30	DH06	42.26298607	66.05796661	80.96733602	0	0	0	0	2	2	2	2	2	2	0	0	0	0	0	0	0	2	0	0	0	0	0	2	0	0	2	2	2	2	0	2	2	0	2	2	2	2	2	2	0	2	2	0	2
DH6-31	DH06	44.60504795	68.1195201	83.0547505	0	0	0	0	2	2	2	2	0	2	2	0	2	2	2	2	2	2	2	2	2	2	2	0	0	0	2	2	2	2	2	2	2	0	2	2	2	2	2	0	0	2	2	0	2
DH6-32	DH06	43.53231217	67.76239367	81.8910367	0	0	0	0	2	2	2	2	0	2	2	0	0	0	0	0	0	2	0	0	0	0	0	2	2	2	0	0	0	0	2	0	0	2	0	2	2	2	2	2	0	2	2	0	2
DH6-34	DH06	47.68926163	68.93879228	82.98737634	0	0	0	0	2	2	2	2	2	2	0	0	2	2	2	2	2	0	2	2	2	2	2	0	0	0	2	2	2	2	0	2	2	2	0	2	2	2	2	2	0	2	0	2	0
DH6-35	DH06	42.45780417	68.21236602	82.19522082	0	0	0	0	2	2	2	2	0	2	2	0	0	0	0	2	2	2	2	2	2	2	2	0	0	0	2	2	2	2	0	2	2	2	0	2	2	2	2	2	0	2	0	2	0
DH6-36	DH06	43.95006923	67.05892096	82.25188916	0	0	0	0	2	2	2	2	0	2	2	0	0	0	0	0	0	2	0	0	0	0	0	2	2	2	0	0	0	0	2	0	0	0	2	2	2	2	2	0	0	2	0	2	0
DH6-37	DH06	45.48109962	68.46268389	82.9989052	0	0	0	0	2	2	2	2	0	2	2	0	2	2	2	2	2	0	2	2	2	2	2	0	0	0	2	2	2	2	0	2	2	0	2	2	2	2	2	0	0	2	2	0	2
DH6-38	DH06	41.84910722	67.06695608	81.19805565	0	0	0	0	2	2	2	2	0	2	2	0	0	0	0	0	0	2	0	0	0	0	0	2	2	2	0	0	0	0	2	0	0	2	0	2	2	2	2	2	0	2	0	2	0
DH6-39	DH06	46.83029664	68.61014141	82.2550357	0	0	0	0	2	2	2	2	0	2	2	0	0	0	0	0	0	2	0	0	0	0	0	2	2	2	0	0	0	0	2	0	0	2	0	2	2	2	2	0	0	2	0	2	0
DH6-4	DH06	42.74223765	66.82984406	82.20560642	0	0	0	0	2	2	2	2	0	2	2	0	0	0	0	0	0	2	0	0	0	0	0	2	2	2	0	0	0	0	0	2	2	0	2	2	2	2	2	2	0	2	0	2	0
DH6-41	DH06	42.88345	67.18056801	80.94888975	0	0	0	0	2	2	2	2	2	2	0	0	2	2	2	2	2	0	2	2	2	2	2	0	0	0	2	2	2	2	0	2	2	2	0	2	2	2	2	2	0	2	2	0	2
DH6-42	DH06	43.25819202	66.75291055	81.93705709	0	0	0	0	2	2	2	2	0	2	2	0	0	0	0	0	0	2	0	2	2	2	2	0	0	0	2	2	2	2	0	2	2	0	2	2	2	2	2	0	0	2	0	2	0
DH6-43	DH06	44.56950913	67.8532061	82.21979096	0	0	0	0	2	2	2	2	2	2	2	0	2	2	0	0	0	2	0	2	2	2	0	2	2	2	2	2	2	2	2	0	0	0	2	2	2	2	2	0	0	2	2	2	2
DH6-44	DH06	45.47788745	69.1574477	82.08395975	0	0	0	0	2	2	2	2	0	2	2	0	2	2	2	2	2	2	2	2	2	2	2	0	0	0	2	2	2	2	0	2	2	0	2	2	2	2	2	2	0	2	2	0	2
DH6-45	DH06	45.19422121	68.19573993	82.13567285	0	0	0	0	2	2	2	2	0	2	2	0	0	0	0	0	0	2	0	0	0	0	0	2	2	2	0	0	0	0	2	0	0	2	0	2	2	2	2	0	0	2	0	2	0
DH6-46	DH06	45.45020251	68.28704745	82.71205088	0	0	0	0	2	2	2	2	2	2	0	0	0	0	0	0	0	2	0	0	0	0	0	2	2	2	0	0	0	0	2	0	0	2	0	2	2	2	2	0	0	2	2	0	2
DH6-49	DH06	46.77245851	68.34354331	82.14630575	0	0	0	0	2	2	2	2	0	2	2	0	0	0	0	0	0	2	0	0	0	0	0	2	2	2	0	0	0	0	2	0	0	2	0	2	2	2	2	2	0	2	2	0	2
DH6-5	DH06	40.16796919	65.28547742	80.40709015	0	0	0	0	2	2	2	2	0	2	2	0	0	0	0	0	0	2	0	0	0	0	0	2	2	2	0	0	0	0	0	2	2	0	2	2	2	2	2	0	0	2	0	2	0
DH6-50	DH06	43.03998654	65.72224323	82.10840718	0	0	0	0	2	2	2	2	2	2	0	0	2	2	2	2	2	2	2	2	2	2	2	0	0	0	2	2	2	2	0	2	2	2	0	2	2	2	2	2	0	2	2	0	2
DH6-52	DH06	44.25144946	67.90568925	80.72678409	0	0	0	0	2	2	2	2	0	2	2	0	0	0	0	0	0	2	2	2	2	2	2	0	0	0	2	2	2	2	0	2	2	2	0	2	2	2	2	0	0	2	0	2	0
DH6-53	DH06	46.04314245	68.84224896	82.62041875	0	0	0	0	2	2	2	2	2	2	0	0	0	0	0	0	0	2	0	0	0	0	0	2	2	2	0	0	0	0	2	0	0	0	2	2	2	2	2	0	0	2	2	0	2
DH6-54	DH06	48.28994077	68.87115698	82.15143784	0	0	0	0	2	2	2	2	2	2	0	0	2	2	2	2	2	2	2	2	2	2	2	0	0	0	2	2	2	2	0	2	0	0	2	2	2	2	2	0	0	2	0	2	0
DH6-55	DH06	44.60079216	68.68690296	82.46751331	0	0	0	0	2	2	2	2	0	2	2	0	0	0	0	0	0	2	0	0	0	0	0	2	2	2	0	0	0	0	2	0	0	0	2	2	2	2	2	0	0	2	2	0	2
DH6-56	DH06	44.96255125	68.24909845	82.13346551	0	0	0	0	2	2	2	2	0	2	2	0	2	2	2	2	2	0	2	2	2	2	2	0	0	0	2	2	2	2	0	2	2	0	2	2	2	2	2	2	0	2	2	0	2
DH6-58	DH06	45.76035233	68.75765578	83.36912883	0	0	0	0	2	2	2	2	2	2	0	0	2	2	2	2	2	0	2	2	2	2	2	0	0	0	2	2	2	2	0	2	2	0	2	2	2	2	2	0	0	2	0	2	0
DH6-59	DH06	46.22701361	68.64531059	78.70321291	0	0	0	0	2	2	2	2	0	2	2	0	0	0	0	0	0	2	0	0	0	0	0	2	2	2	0	0	0	0	2	0	0	0	2	2	2	2	2	0	0	2	0	2	0
DH6-6	DH06	44.3914695	68.69079349	81.79118758	0	0	0	0	2	2	2	2	2	2	0	0	2	2	2	2	2	0	2	2	2	2	2	0	0	0	2	2	2	2	0	2	2	0	2	2	2	2	2	0	0	2	2	0	2
DH6-60	DH06	46.00578015	68.94331059	82.29786874	0	0	0	0	2	2	2	2	0	2	2	0	0	0	0	0	0	2	0	0	0	0	0	2	2	2	0	0	0	0	2	0	0	0	2	2	2	2	2	2	0	2	2	0	2
DH6-62	DH06	47.84700147	69.06928771	83.04266663	0	0	0	0	2	2	2	2	2	2	0	0	2	0	2	2	2	0	2	2	2	2	2	0	0	0	2	2	2	2	0	2	2	0	2	2	2	2	2	0	0	2	0	2	0
DH6-63	DH06	47.0920069	68.33065299	82.36311954	0	0	0	0	2	2	2	2	0	2	2	0	0	0	0	0	0	2	0	0	0	0	0	2	2	2	0	0	0	0	0	2	2	0	2	2	2	2	2	2	0	2	0	2	0
DH6-66	DH06	45.3570959	68.08141006	82.72120906	0	0	0	0	2	2	2	2	0	2	2	0	0	0	0	0	0	2	0	0	0	0	0	2	2	2	0	0	0	0	2	0	0	2	0	2	2	2	2	0	0	2	0	2	0
DH6-69	DH06	43.53107581	66.32916346	81.29319255	0	0	0	0	2	2	2	2	2	2	0	0	0	0	0	0	0	2	0	0	0	0	0	2	2	2	0	0	0	0	2	0	0	2	0	2	2	2	2	2	0	2	0	2	0
DH6-7	DH06	48.51576263	68.81868719	82.37357655	0	0	0	0	2	2	2	2	0	2	2	0	2	2	2	2	2	0	2	2	2	2	2	0	0	0	2	2	2	2	0	2	2	0	2	2	2	2	2	2	0	2	0	2	0
DH6-71	DH06	44.87757031	67.53594386	81.97710476	0	0	0	0	2	2	2	2	0	2	2	0	2	2	2	2	2	0	2	2	2	2	2	0	0	0	2	2	2	2	0	2	2	2	0	2	2	2	2	2	0	2	2	0	2
DH6-72	DH06	43.81282401	67.08151003	82.1664863	0	0	0	0	2	2	2	2	0	2	2	0	0	0	0	0	0	2	0	0	0	0	0	2	2	2	0	0	0	0	2	0	0	2	2	2	2	2	2	0	0	2	0	2	0
DH6-73	DH06	45.18956608	68.37535286	82.3759366	0	0	0	0	2	2	2	2	2	2	0	0	0	0	0	0	0	2	0	0	0	0	0	2	2	2	0	0	0	0	2	0	0	0	2	2	2	2	2	2	0	2	0	2	0
DH6-75	DH06	45.61980568	67.8426726	83.28315673	0	0	0	0	2	2	2	2	0	2	2	0	0	0	0	0	0	2	0	0	0	0	0	2	2	2	0	0	0	0	2	0	0	0	2	2	2	2	2	0	0	2	2	0	2
DH6-77	DH06	44.75933436	68.48364072	80.58391363	0	0	0	0	2	2	2	2	0	2	2	0	0	0	2	2	2	2	2	2	2	2	2	0	0	0	2	2	2	2	2	0	0	2	0	2	2	2	2	0	0	2	0	2	0
DH6-8	DH06	47.40311668	68.82256844	81.55778347	0	0	0	0	2	2	2	2	2	2	0	0	2	2	2	0	0	0	0	0	0	0	0	2	2	2	0	0	0	0	0	0	0	2	0	2	2	2	2	0	0	2	2	0	2
DH6-82	DH06	42.50661283	67.11279466	81.60697763	0	0	0	0	2	2	2	2	0	2	2	0	2	2	2	2	2	0	2	2	2	2	2	0	0	0	2	2	2	2	0	2	2	0	2	2	2	2	2	2	0	2	0	2	0
DH6-83	DH06	45.63882857	68.24274485	81.86702776	0	0	0	0	2	2	2	2	2	2	2	0	0	0	0	0	0	2	0	0	0	0	0	2	2	2	0	0	0	0	2	0	0	2	0	2	2	2	2	0	0	2	0	0	0
DH6-84	DH06	44.08040004	68.24650409	81.96330135	0	0	0	0	2	2	2	2	0	2	2	0	0	0	0	2	2	2	2	2	2	2	2	0	0	0	2	2	2	2	0	2	2	0	2	2	2	2	2	0	0	2	2	0	2
DH6-85	DH06	44.96591041	68.23139759	82.64869769	0	0	0	0	2	2	2	2	0	2	2	0	0	0	2	2	2	0	2	2	2	2	2	0	0	0	2	2	2	2	0	2	2	0	2	2	2	2	2	2	0	2	0	2	0
DH6-86	DH06	44.56714337	68.24225147	82.23962866	0	0	0	0	2	2	2	2	0	2	2	0	0	0	0	0	0	2	0	0	0	0	0	2	2	2	0	0	0	0	2	0	0	2	0	2	2	2	2	2	0	2	0	2	0
DH6-89	DH06	45.81649977	68.31730121	83.23503962	0	0	0	0	2	2	2	2	2	2	0	0	0	0	0	0	0	2	0	0	0	0	0	2	2	2	0	0	0	0	2	0	0	0	2	2	2	2	2	0	0	2	0	2	0
DH6-9	DH06	40.17013768	65.2678437	81.70162195	0	0	0	0	2	2	2	2	2	2	0	0	2	2	2	2	2	0	2	2	2	2	2	0	0	0	2	2	2	2	0	2	2	0	2	2	2	2	2	2	0	2	2	0	2
DH6-90	DH06	45.99489133	68.98896636	82.92874073	0	0	0	0	2	2	2	2	2	2	0	0	0	2	2	2	2	2	2	2	2	2	2	0	0	0	2	2	2	2	0	2	2	0	2	2	2	2	2	0	0	2	2	0	2
DH6-92	DH06	46.30685409	69.06737326	81.9845006	0	0	0	0	2	2	2	2	2	2	0	0	2	2	2	2	2	2	2	2	2	2	2	0	0	0	2	2	2	2	0	2	2	0	2	2	2	2	2	2	0	2	0	2	0
DH6-96	DH06	45.88810005	68.64304786	81.2162319	0	0	0	0	2	2	2	2	2	2	0	0	0	0	0	0	0	2	0	0	0	0	0	2	2	2	0	0	0	0	0	2	2	0	2	2	2	2	2	0	0	2	2	0	2
DH6-99	DH06	48.3177406	68.75092857	83.59404044	0	0	0	0	2	2	2	2	0	2	2	0	0	0	0	0	0	2	0	0	0	0	0	2	2	2	0	0	0	0	2	0	0	0	2	2	2	2	2	2	0	2	2	0	2
DH7-1	DH07	46.80781203	68.15527418	83.45306397	0	0	0	0	2	2	2	2	0	2	2	0	0	2	2	2	2	0	2	2	2	2	2	0	0	2	2	2	2	2	0	2	0	0	2	2	2	2	2	0	0	2	2	0	2
DH7-10	DH07	42.949766	67.17767848	81.42488762	0	0	0	0	2	2	2	2	0	2	0	0	0	2	2	2	2	0	2	2	2	2	2	0	0	2	2	2	2	2	0	2	0	0	2	0	0	0	0	2	2	0	2	2	0
DH7-100	DH07	44.23546462	66.50282028	81.57807224	0	0	0	0	2	2	2	2	2	2	0	0	0	2	2	2	2	0	2	2	2	2	2	0	0	2	2	2	2	2	0	2	0	0	2	2	2	2	2	0	0	2	2	0	2
DH7-101	DH07	43.81853314	68.69208959	82.70329149	0	0	0	0	2	2	2	2	2	2	0	0	0	0	0	0	0	2	0	0	0	0	0	2	2	2	0	0	0	0	2	0	0	2	0	0	0	0	0	2	2	0	2	2	0
DH7-102	DH07	46.18522443	68.40489193	82.79808953	0	0	0	0	2	2	2	0	0	2	2	0	0	2	2	2	2	0	2	2	2	2	0	0	0	2	2	2	2	2	0	2	0	0	2	2	0	2	2	0	0	2	2	0	2
DH7-103	DH07	45.4164883	67.97252991	81.94942657	0	0	0	0	2	2	2	2	0	2	2	0	0	0	0	0	0	2	0	0	0	0	0	2	2	2	0	0	0	0	2	0	0	0	2	0	0	0	0	2	2	0	2	2	0
DH7-104	DH07	44.6330338	67.18827076	82.90474593	0	0	0	0	2	2	2	2	2	2	0	0	0	2	2	2	2	0	2	2	2	2	2	0	0	2	2	2	2	2	0	2	0	0	2	2	2	2	2	0	0	2	2	0	2
DH7-106	DH07	47.94193759	68.72427739	81.94902125	0	0	0	0	2	2	2	2	2	2	0	0	0	2	2	2	2	0	2	2	2	2	2	0	0	2	2	2	2	2	0	2	0	0	2	2	2	2	2	0	0	2	2	0	2
DH7-107	DH07	46.43268223	68.47563517	83.30067523	0	0	0	0	2	2	2	2	2	2	0	0	0	2	2	2	2	0	2	2	2	2	2	0	0	2	2	2	2	2	0	2	0	2	0	2	2	2	2	0	0	2	2	0	2
DH7-108	DH07	46.83167264	67.20114507	82.01479104	0	0	0	0	2	2	2	2	0	2	2	0	0	2	2	2	2	0	2	2	2	2	2	0	0	2	2	2	2	2	2	2	0	0	2	2	2	2	2	0	0	2	2	0	2
DH7-109	DH07	47.81527794	68.36400138	82.54488393	0	0	0	0	2	2	2	2	2	2	0	0	0	2	2	2	2	0	2	2	2	2	2	0	0	2	0	0	0	0	2	0	0	2	0	0	0	0	0	2	2	0	2	2	0
DH7-11	DH07	44.46722348	66.52795927	82.72974141	0	0	0	0	2	2	2	2	2	2	0	0	0	0	0	0	0	2	0	0	0	0	0	2	2	2	0	0	0	0	0	2	0	0	2	2	2	2	2	0	0	2	2	0	2
DH7-110	DH07	45.86449709	68.97034005	82.95257891	0	0	0	0	2	2	2	2	2	2	0	0	0	0	0	0	0	2	0	0	0	0	0	2	2	2	0	0	0	0	2	0	0	2	0	2	2	2	2	0	0	2	2	0	2
DH7-111	DH07	43.85281616	68.45178609	82.21674891	0	0	0	0	2	2	2	2	0	2	2	0	0	2	2	2	2	0	2	2	2	2	2	0	0	2	2	2	2	2	0	2	0	2	0	0	0	0	0	2	2	0	2	2	0
DH7-112	DH07	45.79818949	68.83339555	81.88554009	0	0	0	0	2	2	2	2	2	2	0	0	0	2	2	2	2	0	2	2	2	2	2	0	0	2	2	2	2	2	0	2	0	2	0	2	2	2	2	0	0	2	2	0	2
DH7-113	DH07	46.5065353	67.90045873	81.34326769	0	0	0	0	2	2	2	2	0	2	2	0	0	0	0	0	0	2	0	0	0	0	0	2	2	2	0	0	0	0	2	0	0	2	0	0	0	0	0	2	2	0	2	2	0
DH7-115	DH07	45.49983826	66.9464684	82.46935511	0	0	0	0	2	2	2	2	2	2	0	0	0	2	2	2	2	0	2	2	2	2	2	0	0	2	2	2	2	2	0	2	0	0	0	2	2	2	2	0	0	0	2	2	0
DH7-117	DH07	47.72761175	68.88474907	82.82900946	0	0	0	0	2	2	2	2	0	2	0	0	0	2	2	2	2	0	2	2	2	2	2	0	0	2	2	2	2	2	0	2	0	0	2	2	2	2	2	0	0	2	2	0	2
DH7-118	DH07	40.96367548	65.17240498	80.01606552	0	0	0	0	2	2	2	2	0	2	0	0	0	2	2	2	2	0	2	2	2	2	2	0	0	2	2	2	2	2	0	2	0	2	0	0	0	0	0	2	2	0	2	2	0
DH7-119	DH07	42.7661698	64.87264221	81.40955719	0	0	0	0	2	2	2	2	0	2	2	0	0	2	2	2	2	0	2	2	2	2	2	0	0	2	2	2	2	2	0	2	0	2	0	0	0	0	0	2	2	0	2	2	0
DH7-12	DH07	44.95492273	67.34571762	81.71972905	0	0	0	0	2	2	2	0	2	2	0	0	0	2	2	2	2	0	2	2	2	2	2	0	0	2	2	2	2	2	0	2	0	2	2	2	2	2	2	0	0	2	2	0	2
DH7-120	DH07	45.22316178	68.15391413	82.15434551	0	0	0	0	2	2	2	2	2	2	0	0	0	0	0	0	0	2	0	0	0	0	0	2	2	2	0	0	0	0	2	0	0	2	2	0	0	0	0	2	2	0	2	2	0
DH7-122	DH07	48.63384449	69.15271726	83.06447578	0	0	0	0	2	2	2	2	2	2	0	0	0	0	0	0	0	2	0	0	0	0	0	2	2	2	0	0	0	0	2	0	0	2	0	0	0	0	0	2	2	0	2	2	0
DH7-124	DH07	46.78051555	68.45353231	82.07916405	0	0	0	0	2	2	2	2	0	2	2	0	0	0	0	0	0	2	0	0	0	0	0	2	2	2	0	0	0	0	0	2	0	0	2	2	2	2	2	0	0	2	2	0	2
DH7-125	DH07	45.25115002	68.55331456	81.92068673	0	0	0	0	2	2	2	2	0	2	2	0	0	0	0	0	0	2	0	0	0	0	0	2	2	2	0	0	0	0	2	0	0	0	2	0	0	0	0	2	0	0	2	2	0
DH7-126	DH07	43.62411765	66.22750336	79.54686362	0	0	0	0	2	2	2	2	0	2	2	0	0	0	0	0	0	2	0	0	0	0	0	2	2	2	0	0	0	0	2	0	0	0	2	0	0	0	0	2	2	0	2	2	0
DH7-127	DH07	43.68035901	65.96106755	81.44449819	0	0	0	0	2	2	2	2	2	2	0	0	0	0	0	0	0	2	0	0	0	0	0	2	2	2	0	0	2	2	0	2	0	0	2	0	0	0	0	2	2	0	2	2	0
DH7-129	DH07	45.58659978	68.30174813	81.78733757	0	0	0	0	2	2	2	2	2	2	0	0	0	2	2	2	2	2	2	2	2	2	2	0	0	2	2	2	2	2	0	2	0	2	0	0	0	0	0	2	2	0	2	2	0
DH7-13	DH07	44.24179121	67.51071319	81.79304051	0	0	0	0	2	2	2	0	2	2	0	0	0	2	2	2	2	0	2	2	2	2	2	0	0	2	2	2	2	2	0	2	0	0	2	0	0	0	0	2	2	0	2	2	0
DH7-130	DH07	45.98838875	68.55590434	83.91626489	0	0	0	0	2	2	2	2	2	2	0	0	0	0	0	0	0	2	0	0	0	0	0	2	2	2	0	0	0	0	2	0	0	2	0	2	2	2	2	0	0	2	2	0	2
DH7-131	DH07	44.73409816	67.28745007	83.16312768	0	0	0	0	2	2	2	2	2	2	0	0	0	0	0	0	0	2	0	0	0	0	0	2	2	2	0	0	0	0	2	0	0	2	0	0	0	0	0	2	2	0	2	2	0
DH7-134	DH07	45.32806295	68.50879993	82.25380009	0	0	0	0	2	2	2	2	0	2	2	0	0	0	0	0	0	2	0	0	0	0	0	2	2	2	0	0	0	0	2	0	0	0	2	2	2	2	2	0	0	2	2	0	2
DH7-136	DH07	45.8911448	68.02082071	81.73111124	0	0	0	0	2	2	2	2	2	2	0	0	0	2	2	2	2	0	2	2	2	2	2	0	0	2	2	2	2	2	0	2	0	2	2	2	2	2	2	0	0	2	2	0	2
DH7-14	DH07	43.97979338	67.5177559	82.03554639	0	0	0	0	2	2	2	2	2	2	0	0	0	2	2	2	2	0	2	2	2	2	2	0	0	2	2	2	2	2	0	2	0	0	2	2	2	2	2	0	0	2	2	0	2
DH7-15	DH07	45.26228148	68.38032571	81.2977005	0	0	0	0	2	2	2	2	2	2	0	0	0	2	2	2	2	0	2	2	2	2	2	0	0	2	2	2	2	2	0	2	0	0	2	2	2	2	2	0	0	2	2	0	2
DH7-16	DH07	42.78552105	66.16352128	81.21752003	0	0	0	0	2	2	2	2	2	2	0	0	0	2	2	2	2	0	2	2	2	2	2	0	0	2	2	2	2	2	0	2	0	0	2	2	2	2	2	0	0	2	2	0	2
DH7-17	DH07	43.40231594	67.26846203	82.01819621	0	0	0	0	2	2	2	2	2	2	0	0	0	2	2	2	2	0	2	2	2	2	2	0	0	2	2	2	2	2	0	2	0	0	2	2	2	2	2	0	0	2	2	0	2
DH7-18	DH07	44.31004454	68.58747216	82.15895867	0	0	0	0	2	2	2	2	2	2	2	0	0	0	0	0	0	2	0	0	0	0	0	2	2	2	0	0	0	0	2	0	0	2	0	2	2	2	2	0	0	2	2	0	2
DH7-19	DH07	42.33013845	66.52897038	82.07524762	0	0	0	0	2	2	2	0	2	2	0	0	0	2	2	2	2	0	2	2	2	2	2	0	0	2	2	2	2	2	0	2	0	0	2	2	2	2	2	0	0	2	2	0	2
DH7-2	DH07	41.69756872	64.918535	80.37361884	0	0	0	0	2	2	2	2	0	2	2	0	0	0	0	0	0	2	0	0	0	0	0	2	2	2	0	0	0	0	2	0	0	2	0	2	2	2	2	0	0	2	2	0	2
DH7-21	DH07	44.34568712	66.84468933	83.14953739	0	0	0	0	2	2	2	2	0	2	2	0	0	2	2	2	2	0	2	2	2	2	2	0	0	2	2	2	2	2	0	2	0	2	0	2	2	2	2	2	0	2	2	0	2
DH7-22	DH07	45.63756651	69.0063948	82.23138648	0	0	0	0	2	2	2	0	2	2	0	0	0	0	2	2	2	0	2	2	2	2	2	0	0	2	2	2	2	2	2	0	0	2	0	0	0	0	0	2	2	0	2	2	0
DH7-23	DH07	46.61890794	68.80101757	82.95845115	0	0	0	0	2	2	2	0	2	2	0	0	0	0	2	2	2	0	2	2	2	2	2	0	0	2	2	2	2	2	0	2	0	0	2	0	0	0	0	2	2	0	2	2	0
DH7-24	DH07	44.06916173	65.47885514	82.24420723	0	0	0	0	2	2	2	2	2	2	0	0	0	2	2	2	2	0	2	2	2	2	2	0	0	2	2	2	2	2	0	2	0	2	0	2	0	0	0	2	2	2	2	0	2
DH7-25	DH07	43.31416326	67.03019663	79.82130379	0	0	0	0	2	2	2	2	0	2	2	0	0	0	0	0	0	2	0	0	0	0	0	2	2	2	0	0	0	0	2	0	0	2	0	0	0	0	0	2	2	2	2	0	2
DH7-26	DH07	47.08441335	68.42582163	84.27725012	0	0	0	0	2	2	2	2	2	2	0	0	0	0	0	0	0	2	0	0	0	0	0	2	2	2	0	0	0	0	0	2	0	2	0	0	0	0	0	2	2	0	2	2	0
DH7-27	DH07	44.80487898	67.96252535	82.0089347	0	0	0	0	2	2	2	2	0	2	2	0	0	0	0	0	0	2	0	0	0	0	0	2	2	2	0	0	0	0	0	2	0	0	2	0	0	0	0	2	2	0	2	2	0
DH7-29	DH07	44.13467267	68.64712608	82.74960328	0	0	0	0	2	2	2	0	0	2	2	0	0	2	2	2	2	0	2	2	2	2	2	0	0	2	2	2	2	2	0	2	0	2	0	0	0	0	0	2	2	0	2	2	0
DH7-3	DH07	48.08809706	68.42662535	82.94294913	0	0	0	0	2	2	2	2	2	2	0	0	0	0	0	0	0	2	0	0	0	0	0	2	2	2	0	0	0	0	2	0	0	2	0	0	0	0	0	2	2	0	2	2	0
DH7-30	DH07	42.36552556	66.63216117	79.91462417	0	0	0	0	2	2	2	2	2	2	0	0	0	0	0	0	0	2	0	0	0	0	0	2	2	2	0	0	0	0	2	0	0	0	2	2	2	2	2	0	0	2	2	0	2
DH7-31	DH07	42.99980492	67.12396855	81.36459817	0	0	0	0	2	2	2	0	0	2	2	0	0	2	2	2	2	0	2	2	2	2	2	0	0	2	2	2	2	2	0	2	0	0	2	2	2	2	2	0	0	0	2	2	0
DH7-32	DH07	44.93676885	68.31243515	83.30254721	0	0	0	0	2	2	2	2	2	2	0	0	0	2	2	2	2	0	2	2	2	2	2	0	0	2	2	2	2	2	0	2	0	0	2	2	2	2	2	0	0	0	2	2	0
DH7-33	DH07	44.75900411	67.77867177	82.52375719	0	0	0	0	2	2	2	0	2	2	0	0	0	2	2	2	2	0	2	2	2	2	2	0	0	2	2	2	2	2	0	2	0	2	0	0	0	0	0	2	2	0	2	2	0
DH7-35	DH07	47.81611418	68.48877366	83.25766772	0	0	0	0	2	2	2	2	0	2	2	0	0	2	2	2	2	0	2	2	2	2	2	0	0	2	2	2	2	2	0	2	0	0	2	2	0	0	0	2	2	2	2	0	2
DH7-36	DH07	44.47401401	68.33974569	81.8786753	0	0	0	0	2	2	2	2	2	2	0	0	0	2	2	2	2	2	2	2	2	2	2	0	0	2	2	2	2	2	0	2	0	0	2	0	0	0	0	2	2	0	2	2	0
DH7-37	DH07	45.76405152	68.20656375	81.92179577	0	0	0	0	2	2	2	2	0	2	2	0	0	0	0	0	0	2	0	0	0	0	0	2	2	2	0	0	0	0	2	2	0	0	2	0	0	0	0	2	2	0	2	2	0
DH7-38	DH07	47.0815907	69.03657621	82.2845406	0	0	0	0	2	2	2	2	2	2	0	0	0	0	0	0	0	2	0	0	0	0	0	2	2	2	0	0	0	0	0	2	0	0	2	0	0	0	0	2	2	0	2	2	0
DH7-39	DH07	43.72626115	67.33770702	82.42981276	0	0	0	0	2	2	2	2	2	2	0	0	0	0	0	0	0	2	0	0	0	0	0	2	2	2	0	0	0	0	0	2	0	0	2	0	0	0	0	2	2	0	2	2	0
DH7-4	DH07	45.71866661	68.79370347	82.22562101	0	0	0	0	2	2	2	2	0	2	2	0	0	0	0	0	0	2	0	0	0	0	0	2	2	2	0	0	0	0	0	2	0	0	2	0	0	0	0	2	2	0	2	2	0
DH7-40	DH07	43.99533587	67.99463236	82.13542972	0	0	0	0	2	2	2	2	0	2	2	0	0	0	0	0	0	2	0	0	0	0	0	2	2	2	0	0	0	0	2	0	0	2	0	2	2	2	2	0	0	2	2	0	2
DH7-41	DH07	41.19362444	65.77157433	79.03630716	0	0	0	0	2	2	2	0	2	2	0	0	0	2	2	2	2	0	2	2	2	2	2	0	0	2	2	2	2	2	2	0	0	2	0	2	2	2	2	0	0	2	2	0	2
DH7-42	DH07	45.76564647	68.39797867	81.95239613	0	0	0	0	2	2	2	2	2	2	0	0	0	0	2	2	2	0	2	2	2	2	2	0	0	2	2	2	2	2	0	2	0	0	2	0	0	0	0	2	2	0	2	2	0
DH7-43	DH07	45.82495648	68.07646608	82.79047239	0	0	0	0	2	2	2	2	0	2	2	0	0	0	0	0	0	2	0	0	0	0	0	2	2	2	0	0	0	0	2	0	0	2	0	2	2	2	2	0	0	2	2	0	2
DH7-44	DH07	47.27165821	68.71122645	83.47001483	0	0	0	0	2	2	2	2	0	2	2	0	0	0	0	0	0	2	0	0	0	0	0	2	2	2	0	0	0	0	2	0	0	2	0	0	0	0	0	2	2	0	2	2	0
DH7-45	DH07	45.47528997	67.50694974	82.35709549	0	0	0	0	2	2	2	2	0	2	2	0	0	2	2	2	2	0	2	2	2	2	2	0	0	2	2	2	2	2	0	2	0	0	2	2	2	2	2	0	0	2	2	0	2
DH7-46	DH07	44.87398499	68.09261176	81.2172494	0	0	0	0	2	2	2	0	2	2	0	0	0	2	2	2	2	0	2	2	2	2	2	0	0	2	2	2	2	2	0	2	0	2	0	0	0	0	0	2	2	0	2	2	0
DH7-47	DH07	42.83967187	65.48700995	82.11337229	0	0	0	0	2	2	2	2	0	2	2	0	0	0	0	0	0	2	0	0	0	0	0	2	2	2	0	0	0	0	2	0	0	0	2	0	0	0	0	2	2	0	2	0	2
DH7-48	DH07	47.41627223	69.23779384	83.54651086	0	0	0	0	2	2	2	2	2	2	0	0	0	0	0	0	0	2	0	0	0	0	0	2	2	2	0	0	0	0	2	0	0	0	2	0	0	0	0	2	2	0	2	2	0
DH7-49	DH07	45.52576327	68.50669652	82.06760217	0	0	0	0	2	2	2	2	0	2	2	0	0	0	0	0	0	2	0	0	0	0	0	2	2	2	0	0	0	0	2	0	0	2	0	0	0	0	0	2	2	0	2	2	0
DH7-5	DH07	46.15558702	67.51465678	82.08266202	0	0	0	0	2	2	2	2	2	2	0	0	0	0	0	0	0	2	0	0	0	0	0	2	2	2	0	0	0	0	2	0	0	2	2	2	2	2	2	0	0	2	2	0	2
DH7-50	DH07	43.86947539	67.96652715	82.53879313	0	0	0	0	2	2	2	2	2	2	0	0	0	0	0	0	0	2	0	0	0	0	0	2	2	2	0	0	0	0	2	0	0	2	0	2	2	2	2	0	0	2	2	0	2
DH7-51	DH07	45.43626205	68.71756083	81.86847039	0	0	0	0	2	2	2	2	0	2	2	0	0	0	0	0	0	2	0	0	0	0	0	2	2	2	0	0	0	0	0	2	0	0	2	0	0	0	0	2	2	0	2	2	0
DH7-52	DH07	47.53758633	68.74715966	83.23855984	0	0	0	0	2	2	2	2	0	2	2	0	0	0	0	0	0	2	0	0	0	0	0	2	2	2	0	0	0	0	2	0	0	2	0	0	0	0	0	2	2	0	2	2	0
DH7-53	DH07	46.12038513	68.74844535	82.39282645	0	0	0	0	2	2	2	2	0	2	2	0	0	0	0	0	0	2	0	0	0	0	0	2	2	2	0	0	0	0	2	0	0	0	2	2	0	0	0	2	0	0	2	2	0
DH7-55	DH07	44.72302957	68.69298331	81.21589242	0	0	0	0	2	2	2	0	2	2	0	0	0	2	2	2	2	0	2	2	2	2	2	0	0	2	2	2	2	2	0	2	0	0	2	0	2	2	2	0	0	0	2	2	0
DH7-56	DH07	45.8047857	68.44997283	82.74848662	0	0	0	0	2	2	2	2	2	2	0	0	0	2	2	2	2	0	2	2	2	2	2	0	0	2	2	2	2	2	0	2	0	0	2	2	2	2	2	0	0	2	2	0	2
DH7-57	DH07	45.72030247	68.06937237	82.00992733	0	0	0	0	2	2	2	2	0	2	2	0	0	2	2	2	2	0	2	2	2	2	2	0	0	2	2	2	2	2	0	2	0	0	2	0	0	0	0	2	2	2	2	0	2
DH7-58	DH07	40.62627796	62.22428423	81.23627395	0	0	0	0	2	2	2	2	0	2	2	0	0	0	0	0	0	2	0	0	0	0	0	2	2	2	0	0	0	0	0	2	0	0	2	0	0	0	0	2	2	0	2	2	0
DH7-59	DH07	43.31201547	67.4914782	82.04859843	0	0	0	0	2	2	2	2	0	2	2	0	0	0	0	0	0	2	0	0	0	0	0	2	2	2	0	0	0	0	2	0	0	2	0	2	2	2	2	0	0	2	2	0	2
DH7-6	DH07	46.00926109	67.99009924	81.99974215	0	0	0	0	2	2	2	2	0	2	2	0	0	0	0	0	0	2	0	0	0	0	0	2	2	2	0	0	0	0	2	0	0	2	0	2	2	2	2	0	0	2	2	0	2
DH7-60	DH07	41.67457334	63.99871531	80.69763805	0	0	0	0	2	2	2	2	0	2	2	0	0	0	0	0	0	2	0	0	0	0	0	2	2	2	0	0	0	0	0	2	0	0	2	2	2	2	2	0	0	2	2	0	2
DH7-61	DH07	44.44336417	68.3539736	82.73941565	0	0	0	0	2	2	2	2	2	2	0	0	0	2	2	2	2	0	2	2	2	2	0	0	0	2	2	2	2	2	2	0	0	2	0	0	0	0	0	2	2	0	2	2	0
DH7-62	DH07	43.14191222	67.63040666	80.2325456	0	0	0	0	2	2	2	2	2	2	0	0	0	0	0	0	0	2	0	0	0	0	0	2	2	2	0	0	0	0	2	0	0	0	0	0	0	0	0	2	2	0	2	2	0
DH7-63	DH07	42.28741761	67.16173746	81.46353158	0	0	0	0	2	2	2	2	2	2	0	0	0	2	0	0	2	0	2	0	2	2	2	0	0	2	2	2	2	2	0	2	0	2	0	0	0	2	0	2	2	0	2	2	0
DH7-64	DH07	46.09703446	67.92388156	83.5154095	0	0	0	0	2	2	2	2	0	2	2	0	0	0	0	0	0	2	0	0	0	0	0	2	2	2	0	0	0	0	0	2	0	0	2	2	2	2	2	0	0	2	2	0	2
DH7-65	DH07	44.59490804	68.81819569	81.72921872	0	0	0	0	2	2	2	2	2	2	0	0	0	0	0	0	0	2	0	0	0	0	0	2	2	2	0	0	0	0	2	0	0	2	0	2	2	2	2	0	0	2	2	0	2
DH7-66	DH07	45.55860203	67.73670735	82.65621191	0	0	0	0	2	2	2	2	0	2	2	0	0	0	0	0	0	2	0	0	0	0	0	2	2	2	0	0	0	0	2	2	0	2	0	0	0	0	0	2	2	0	2	2	0
DH7-67	DH07	44.17038012	68.53041446	82.09237674	0	0	0	0	2	2	2	2	0	2	2	0	0	0	0	0	0	2	0	0	0	0	0	2	2	2	0	0	0	0	2	0	0	2	0	2	2	2	2	0	0	2	2	0	2
DH7-68	DH07	44.48923793	66.97371674	82.05134825	0	0	0	0	2	2	2	2	0	2	2	0	0	0	0	0	0	2	0	2	0	0	0	2	2	2	0	0	0	0	0	2	0	0	2	2	2	2	2	0	0	2	2	0	2
DH7-69	DH07	45.68457725	68.66283946	82.20236652	0	0	0	0	2	2	2	2	2	2	0	0	0	2	2	2	2	0	2	2	2	2	2	0	0	2	2	2	2	2	0	2	0	0	2	2	2	2	2	0	0	2	2	0	2
DH7-7	DH07	44.42560233	67.13526995	82.27965759	0	0	0	0	2	2	2	2	0	2	2	0	0	0	0	0	0	2	0	0	0	0	0	2	2	2	0	0	0	0	0	2	0	0	2	2	2	2	2	0	0	2	2	0	2
DH7-70	DH07	44.34651818	68.62346273	81.82844687	0	0	0	0	2	2	2	2	0	2	2	0	0	0	0	0	0	2	0	0	0	0	0	2	2	2	0	0	0	0	2	0	0	2	0	2	2	2	2	0	0	2	2	0	2
DH7-71	DH07	44.36794126	67.03322286	81.70978948	0	0	0	0	2	2	2	2	0	2	2	0	0	2	2	2	2	2	2	2	2	2	2	0	0	2	2	2	2	2	0	2	0	0	2	2	2	2	2	0	0	2	2	0	2
DH7-72	DH07	42.84519747	66.60436203	81.99040372	0	0	0	0	2	2	2	2	0	2	2	0	0	0	0	0	0	2	0	0	0	0	0	2	2	2	0	0	0	0	2	0	0	2	0	0	0	0	0	2	2	0	2	2	0
DH7-73	DH07	45.06312675	67.97289991	83.62146068	0	0	0	0	2	2	2	2	2	2	0	0	0	2	2	0	2	0	2	2	2	2	2	0	0	2	2	2	2	2	0	2	0	0	2	2	2	2	2	0	0	2	2	0	2
DH7-74	DH07	46.27934896	68.27221562	83.09400213	0	0	0	0	2	2	2	0	2	2	0	0	0	0	2	2	2	0	2	2	2	2	2	0	0	2	2	2	2	2	0	2	0	2	0	2	2	2	2	0	0	2	2	0	2
DH7-75	DH07	44.85788637	68.19696739	82.31720535	0	0	0	0	2	2	2	2	2	2	0	0	0	2	2	2	2	0	2	2	2	2	2	0	2	2	2	2	2	2	0	2	0	0	2	2	2	2	2	0	0	2	2	0	2
DH7-76	DH07	46.96847997	68.31030086	83.15382847	0	0	0	0	2	2	2	2	0	2	2	0	0	0	0	0	0	2	0	0	0	0	0	2	2	2	0	0	0	0	2	0	0	2	0	0	0	0	0	2	2	0	2	2	0
DH7-77	DH07	44.37294207	68.66063986	82.24718583	0	0	0	0	2	2	2	2	2	2	0	0	0	0	0	0	0	2	0	0	0	0	0	2	2	2	0	0	0	0	2	0	0	2	0	0	0	0	0	2	2	0	2	2	0
DH7-78	DH07	46.54964103	68.50671156	82.73828255	0	0	0	0	2	2	2	2	2	2	0	0	0	2	2	2	2	0	2	2	2	2	2	0	0	2	2	2	2	2	0	2	0	0	2	0	0	0	0	2	2	0	2	2	0
DH7-79	DH07	43.52272567	66.90390387	81.99230655	0	0	0	0	2	2	2	2	0	2	2	0	0	0	0	0	0	2	0	0	0	0	0	2	2	2	0	0	0	0	2	0	0	0	2	0	0	0	0	2	2	0	2	2	0
DH7-8	DH07	45.2250367	67.19276214	81.62044949	0	0	0	0	2	2	2	2	2	2	0	0	0	0	0	0	0	2	0	0	0	0	0	2	2	2	0	0	0	0	2	0	0	2	0	0	0	0	0	2	2	0	2	2	0
DH7-80	DH07	44.19641937	66.7289302	82.58014863	0	0	0	0	2	2	2	2	2	2	0	0	0	2	2	2	2	0	2	0	2	2	2	0	0	2	2	2	2	2	0	2	0	2	0	0	0	0	0	2	2	0	2	2	0
DH7-81	DH07	49.06203334	68.73022575	83.79561744	0	0	0	0	2	2	2	2	2	2	0	0	0	0	0	0	0	2	0	0	0	0	0	2	2	2	0	0	0	0	2	0	0	0	2	0	0	0	0	2	2	0	2	2	0
DH7-82	DH07	47.28268674	67.97017398	83.32620808	0	0	0	0	2	2	2	2	2	2	0	0	0	2	2	2	2	0	2	2	2	2	2	0	0	2	2	2	2	2	0	2	0	2	0	0	0	0	0	2	2	0	2	2	0
DH7-83	DH07	45.29737325	67.7282038	81.83389041	0	0	0	0	2	2	2	2	0	2	2	0	0	2	2	2	2	0	2	2	2	2	2	0	0	2	2	2	2	2	0	2	0	0	2	0	0	0	0	2	2	0	2	2	0
DH7-84	DH07	46.03256693	67.93497939	83.05716042	0	0	0	0	2	2	2	2	0	2	2	0	0	0	0	0	0	2	0	0	0	0	0	2	2	2	0	0	0	0	2	0	0	2	0	0	0	0	0	2	2	0	2	2	0
DH7-85	DH07	45.81610191	68.24226674	82.78249068	0	0	0	0	2	2	2	2	2	2	0	0	0	0	0	0	0	2	0	0	0	0	0	2	2	2	0	0	0	0	2	0	0	0	2	2	2	2	2	0	0	2	2	0	2
DH7-86	DH07	42.79562138	68.3468966	81.28707192	0	0	0	0	2	2	2	0	2	2	0	0	0	2	2	2	2	0	2	2	2	2	2	0	0	2	2	2	2	2	0	2	0	2	0	0	0	0	0	2	2	2	2	0	2
DH7-87	DH07	41.7289407	65.61579518	81.97009034	0	0	0	0	2	2	2	2	0	2	2	0	0	0	0	0	0	2	0	0	0	0	0	2	2	2	0	0	0	0	2	0	0	0	2	0	0	0	0	2	2	0	2	2	0
DH7-88	DH07	43.7069721	67.4009352	82.49693697	0	0	0	0	2	2	2	2	0	2	2	0	0	0	0	0	0	2	0	0	0	0	0	2	2	2	0	0	0	0	2	0	0	2	0	0	0	0	0	2	2	0	2	0	2
DH7-89	DH07	47.03892014	68.83987532	82.42710466	0	0	0	0	2	2	2	2	2	2	0	0	0	0	0	0	0	2	0	0	0	0	0	2	2	2	0	0	0	0	2	0	0	0	2	2	2	2	2	0	0	2	2	0	2
DH7-9	DH07	43.64576194	66.88800708	82.1305784	0	0	0	0	2	2	2	2	2	2	0	0	0	0	0	0	0	2	0	0	0	0	0	2	2	2	0	0	0	0	2	0	0	0	2	2	2	2	2	0	0	2	2	0	2
DH7-90	DH07	43.90726449	67.43081408	82.23353918	0	0	0	0	2	2	2	2	2	2	0	0	0	0	0	0	0	2	0	0	0	0	0	2	2	2	0	0	0	0	2	0	0	2	0	0	0	0	0	2	2	0	2	2	0
DH7-92	DH07	44.28612977	67.87406943	82.40329747	0	0	0	0	2	2	2	2	2	2	0	0	0	2	2	2	2	0	2	2	2	2	2	0	0	2	2	2	2	2	0	2	0	0	2	2	2	2	2	0	0	2	2	0	2
DH7-93	DH07	47.34552998	68.71626612	81.64787088	0	0	0	0	2	2	2	2	2	2	0	0	0	2	2	2	2	0	2	2	2	2	2	0	0	2	2	2	2	2	0	2	0	2	0	2	2	2	2	0	0	2	2	0	2
DH7-94	DH07	47.4976393	68.51310413	83.21883097	0	0	0	0	2	2	2	2	0	2	2	0	0	0	0	0	0	2	0	0	0	0	0	2	2	2	0	0	0	0	2	0	0	2	0	0	0	0	0	2	2	0	2	2	0
DH7-95	DH07	46.750332	68.45103988	82.44645762	0	0	0	0	2	2	2	2	2	2	0	0	0	2	2	2	2	0	2	2	2	2	2	0	0	2	2	2	2	2	0	2	0	2	0	0	0	0	0	2	2	0	2	2	0
DH7-97	DH07	44.57689061	68.82514636	82.5117247	0	0	0	0	2	2	2	2	0	2	2	0	0	0	0	0	0	2	0	0	0	0	0	2	2	2	0	0	0	0	2	0	0	2	0	2	2	2	2	0	0	2	2	0	2
DH7-98	DH07	42.29020204	65.80575092	82.01668373	0	0	0	0	2	2	2	2	0	2	2	0	0	0	0	0	0	2	0	0	0	0	0	2	2	2	0	0	0	0	2	0	0	0	2	2	0	0	0	2	2	2	2	0	2
EAW74-005	EAW74	42.88696747	65.09048211	79.6139819	0	0	0	0	2	0	2	2	2	2	0	0	0	2	2	2	2	0	2	0	2	2	2	0	0	0	2	2	0	0	0	2	0	0	2	0	2	2	2	0	0	2	0	0	0
EAW74-006	EAW74	45.00624995	68.57063659	82.73045077	2	2	2	2	0	0	0	0	2	2	0	0	0	2	2	2	2	0	2	0	0	0	2	2	0	0	0	0	0	0	0	2	0	0	2	0	2	2	2	0	0	2	0	0	0
EAW74-016	EAW74	43.08276565	66.06580864	79.63098196	0	0	0	0	2	0	2	2	2	2	0	0	0	2	2	2	2	0	2	0	2	2	2	0	0	0	2	2	0	0	0	2	0	0	2	0	2	2	2	0	0	2	0	0	0
EAW74-026	EAW74	45.8503858	67.68312474	81.76453521	2	0	0	2	0	0	0	0	2	2	0	0	0	2	2	2	2	0	2	0	0	0	2	2	0	0	0	0	0	0	0	2	0	0	2	0	2	2	2	0	0	2	0	0	0
EAW74-028	EAW74	42.61411312	66.01436596	80.19947322	2	2	2	2	0	0	2	2	2	2	0	0	0	2	2	2	2	0	2	0	2	2	2	0	0	0	2	2	0	0	0	2	0	0	2	0	2	2	2	0	0	2	0	0	0
EAW74-034	EAW74	42.52029065	65.76443457	80.38594353	2	2	2	2	0	0	2	2	2	2	0	0	0	2	2	2	2	0	2	0	2	2	2	0	0	0	2	2	0	0	0	0	0	0	2	0	2	2	2	0	0	2	0	0	0
EAW74-036	EAW74	46.74344553	68.89709168	82.50044121	0	0	0	0	2	0	0	0	2	2	0	0	0	2	2	2	2	0	2	0	0	0	2	2	0	0	0	0	0	0	0	2	0	0	2	0	2	2	2	0	0	2	0	0	0
EAW74-037	EAW74	44.21718939	68.29678485	81.67831767	0	0	0	0	2	0	2	2	2	2	0	0	0	2	2	2	2	0	2	0	2	2	2	0	0	0	2	2	0	0	0	2	0	0	2	0	2	2	2	0	0	2	0	0	0
EAW74-039	EAW74	42.50116622	66.63131979	79.19151955	2	2	2	2	0	0	0	2	2	2	0	0	0	2	2	2	2	0	2	0	2	2	2	0	0	0	2	2	0	0	0	0	0	0	2	0	2	2	2	0	0	2	0	0	0
EAW74-040	EAW74	41.19332525	65.14330334	78.18667658	0	0	0	0	2	0	2	0	2	2	0	0	0	2	2	2	2	0	2	0	2	2	2	0	0	0	2	2	0	0	0	2	0	0	2	0	2	2	2	0	0	2	0	0	0
EAW74-042	EAW74	47.92449657	67.77489022	82.04782904	0	0	0	0	2	0	2	2	2	2	0	0	0	2	2	2	2	0	2	0	2	2	2	0	0	0	2	2	0	0	0	2	0	0	2	0	2	2	2	0	0	2	0	0	0
EAW74-043	EAW74	45.39745316	68.34236423	81.12610197	0	0	0	0	2	0	2	2	2	2	0	0	0	2	2	2	2	0	2	0	2	2	2	0	0	0	2	2	0	0	0	2	0	0	2	0	2	2	2	0	0	2	0	0	0
EAW74-045	EAW74	42.04011166	65.21053234	79.57212999	2	2	2	2	0	0	2	2	2	2	0	0	0	2	2	2	2	0	2	0	2	2	2	0	0	0	2	2	0	0	0	2	0	0	2	0	2	2	2	0	0	2	0	0	0
EAW74-046	EAW74	46.57289149	68.72191121	81.40262961	0	0	0	0	2	0	2	2	2	2	0	0	0	2	2	2	2	0	2	0	2	2	2	0	0	0	2	2	0	0	0	2	0	0	2	0	2	2	2	0	0	2	0	0	0
EAW74-049	EAW74	43.63437306	67.72894327	79.55112917	0	0	0	0	2	0	2	2	2	2	0	0	0	2	2	2	2	0	2	0	2	2	2	0	0	0	2	2	0	0	0	2	0	0	2	0	2	2	2	0	0	2	0	0	0
EAW74-050	EAW74	42.31089378	66.79115832	80.1524055	0	0	0	0	2	0	2	2	2	2	0	0	0	2	2	2	2	0	2	0	2	2	2	0	0	0	2	2	0	0	0	2	0	0	2	0	2	2	2	0	0	2	0	0	0
EAW74-051	EAW74	47.70718123	68.87287661	80.24144318	0	0	0	0	2	0	2	2	2	2	0	0	0	2	2	2	2	0	2	0	2	2	2	0	0	0	2	2	0	0	0	2	0	0	2	0	2	2	2	0	0	2	0	0	0
EAW74-055	EAW74	44.15294357	67.65857156	80.63195627	2	2	2	2	0	0	2	2	2	2	0	0	0	2	2	2	2	0	2	0	2	2	2	0	0	0	2	2	0	0	0	2	0	0	2	0	2	2	2	0	0	2	0	0	0
EAW74-058	EAW74	41.55755677	67.03604804	78.2089257	2	2	2	2	0	0	0	0	2	2	0	0	0	2	2	2	2	0	2	0	0	0	2	2	0	0	0	0	0	0	0	2	0	0	2	0	2	2	2	0	0	2	0	0	0
EAW74-060	EAW74	42.94040306	66.92032877	79.09042831	0	0	2	2	0	0	2	2	2	2	0	0	0	2	2	2	2	0	2	0	2	2	2	0	0	0	2	2	0	0	0	2	0	0	2	0	2	2	2	0	0	2	0	0	0
EAW74-065	EAW74	45.26886583	67.7463953	80.21826052	2	2	2	2	0	0	0	0	2	2	0	0	0	2	2	2	2	0	2	0	0	0	2	2	0	0	0	0	0	0	0	2	0	0	2	0	2	2	2	0	0	2	0	0	0
EAW74-066	EAW74	44.90901086	68.20953069	82.01915286	2	2	2	2	0	0	0	2	2	2	0	0	0	2	2	2	2	0	2	0	2	2	2	0	0	0	2	2	0	0	0	2	0	0	2	0	2	2	2	0	0	2	0	0	0
EAW74-067	EAW74	45.89762403	68.43337895	81.97456738	0	0	2	2	0	0	0	0	2	2	0	0	0	2	2	2	2	0	2	0	0	0	2	2	0	0	0	0	0	0	0	2	0	0	2	0	2	2	2	0	0	2	0	0	0
EAW74-068	EAW74	43.56343111	67.89289269	79.62358026	0	0	0	0	2	0	2	2	2	2	0	0	0	2	2	2	2	0	2	0	2	2	2	0	0	0	2	2	0	0	0	2	0	0	2	0	2	2	2	0	0	2	0	0	0
EAW74-070	EAW74	47.97895912	68.26892539	80.03625747	2	2	2	2	0	0	2	2	2	2	0	0	0	2	2	2	2	0	2	0	2	2	2	0	0	0	2	2	0	0	0	2	0	0	2	0	2	2	2	0	0	2	0	0	0
EAW74-071	EAW74	44.08791269	67.02601588	81.11996431	0	0	0	0	2	0	2	2	2	2	0	0	0	2	2	2	2	0	2	0	2	2	2	0	0	0	2	2	0	0	0	2	0	0	2	0	2	2	2	0	0	2	0	0	0
EAW74-075	EAW74	42.44581347	67.01950239	80.10472515	0	0	0	0	2	0	2	2	2	2	0	0	0	2	2	2	2	0	2	0	2	2	2	0	0	0	2	2	0	0	0	2	0	0	2	0	2	2	2	0	0	2	0	0	0
EAW74-077	EAW74	43.78773386	67.27944313	79.6825401	2	2	2	2	0	0	2	2	2	2	0	0	0	2	2	2	2	0	2	0	2	2	2	0	0	0	2	2	0	0	0	2	0	0	2	0	2	2	2	0	0	2	0	0	0
EAW74-080	EAW74	47.35010476	68.82319901	82.67989884	2	2	2	2	0	0	2	2	2	2	0	0	0	2	2	2	2	0	2	0	2	2	2	0	0	0	2	2	0	0	0	2	0	0	2	0	2	2	2	0	0	2	0	0	0
EAW74-081	EAW74	42.2425954	65.58213224	80.97998245	0	0	0	0	2	0	2	2	2	2	0	0	0	2	2	2	2	0	2	0	2	2	2	0	0	0	2	2	0	0	0	2	0	0	2	0	2	2	2	0	0	2	0	0	0
EAW74-085	EAW74	41.50237945	63.8997083	79.18555043	2	2	2	2	0	0	2	2	2	2	0	0	0	2	2	2	2	0	2	0	2	2	2	0	0	0	2	2	0	0	0	2	0	0	2	0	2	2	2	0	0	2	0	0	0
EAW74-087	EAW74	43.84320239	66.74619522	79.28229974	2	2	2	2	0	0	2	2	2	2	0	0	0	2	2	2	2	0	2	0	2	2	2	0	0	0	2	2	0	0	0	2	0	0	2	0	2	2	2	0	0	2	0	0	0
EAW74-090	EAW74	47.7047197	69.05599921	82.28465607	0	0	0	0	2	0	2	2	2	2	0	0	0	2	2	2	2	0	2	0	2	2	2	0	0	0	2	2	0	0	0	2	0	0	2	0	2	2	2	0	0	2	0	0	0
EAW74-091	EAW74	45.11903052	67.96537219	80.22105444	2	2	2	2	0	0	0	0	2	2	0	0	0	2	2	2	2	0	2	0	0	0	2	2	0	0	0	0	0	0	0	2	0	0	2	0	2	2	2	0	0	2	0	0	0
EAW74-092	EAW74	43.71176556	67.62361279	80.71661711	2	2	2	2	0	0	2	2	2	2	0	0	0	2	2	2	2	0	2	0	2	2	2	0	0	0	2	2	0	0	0	2	0	0	2	0	2	2	2	0	0	2	0	0	0
EAW74-095	EAW74	44.85068335	67.99876528	81.9784317	0	0	0	0	2	0	2	2	2	2	0	0	0	2	2	2	2	0	2	0	2	2	2	0	0	0	2	2	0	0	0	2	0	0	2	0	2	2	2	0	0	2	0	0	0
EAW74-097	EAW74	44.22535701	68.55441446	82.1472069	2	2	2	2	0	0	0	0	2	2	0	0	0	2	2	2	2	0	2	0	0	0	2	2	0	0	0	0	0	0	0	2	0	0	2	0	2	2	2	0	0	2	0	0	0
EAW74-100	EAW74	41.88313199	64.37929414	77.80627845	0	0	0	0	2	0	2	2	2	2	0	0	0	2	2	2	2	0	2	0	2	2	2	0	0	0	2	2	0	0	0	2	0	0	2	0	2	2	2	0	0	2	0	0	0
EAW74-102	EAW74	42.77545862	66.50777061	78.30111392	2	2	2	2	0	0	0	0	2	2	0	0	0	2	2	2	2	0	2	0	0	0	2	2	0	0	0	0	0	0	0	2	0	0	2	0	2	2	2	0	0	2	0	0	0
EAW74-107	EAW74	42.17057548	66.8768909	80.62092255	2	2	2	2	0	0	0	0	2	2	0	0	0	2	2	2	2	0	2	0	0	0	2	2	0	0	0	0	0	0	0	2	0	0	2	0	2	2	2	0	0	2	0	0	0
EAW74-110	EAW74	43.86746647	68.31768425	80.52085229	0	0	0	0	2	0	0	0	2	2	0	0	0	2	2	2	2	0	2	0	2	2	2	0	0	0	2	2	0	0	0	2	0	0	2	0	2	2	2	0	0	2	0	0	0
EAW74-111	EAW74	44.92298557	68.55064747	79.5366504	0	0	0	0	2	0	2	2	2	2	0	0	0	2	2	2	2	0	2	0	2	2	2	0	0	0	2	2	0	0	0	2	0	0	2	0	2	2	2	0	0	2	0	0	0
EAW74-114	EAW74	46.288097	68.31625085	82.23942869	2	2	2	2	0	0	0	2	2	2	0	0	0	2	2	2	2	0	2	0	2	2	2	0	0	0	2	2	0	0	0	2	0	0	2	0	2	2	2	0	0	2	0	0	0
EAW74-115	EAW74	44.59653291	67.80331599	80.78874856	2	2	2	2	0	0	0	0	2	2	0	0	0	2	2	2	2	0	2	0	0	0	2	2	0	0	0	0	0	0	0	2	0	0	2	0	2	2	2	0	0	2	0	0	0
EAW74-121	EAW74	43.85531769	67.89818452	79.49543416	2	2	2	2	0	0	0	0	2	2	0	0	0	2	2	2	2	0	2	0	0	0	2	2	0	0	0	0	0	0	0	2	0	0	2	0	2	2	2	0	0	2	0	0	0
EAW74-124	EAW74	44.73425628	67.50866121	79.09349788	0	0	0	0	2	0	2	2	2	2	0	0	0	2	2	2	2	0	2	0	2	2	2	0	0	0	2	2	0	0	0	2	0	0	2	0	2	2	2	0	0	2	0	0	0
EAW74-125	EAW74	42.56585853	65.79085231	79.0871074	2	2	2	2	2	0	2	2	2	2	0	0	0	2	2	2	2	0	2	0	2	2	2	0	0	0	2	2	0	0	0	2	0	0	2	0	2	2	2	0	0	2	0	0	0
EAW74-126	EAW74	44.84846061	68.47792211	79.12399676	0	0	0	0	2	0	2	2	2	2	0	0	0	2	2	2	2	0	2	0	2	2	2	0	0	0	2	2	0	0	0	2	0	0	2	0	2	2	2	0	0	2	0	0	0
EAW74-127	EAW74	47.49333809	68.53685176	81.6770187	0	0	0	0	2	0	2	2	2	2	0	0	0	2	2	2	2	0	2	0	2	2	2	0	0	0	2	2	0	0	0	2	0	0	2	0	2	2	2	0	0	2	0	0	0
EAW74-129	EAW74	42.48523612	65.73070615	77.55455695	2	2	2	2	0	0	2	2	2	2	0	0	0	2	2	2	2	0	2	0	2	2	2	0	0	0	2	2	0	0	0	2	0	0	2	0	2	2	2	0	0	2	0	0	0
EAW74-135	EAW74	46.45604435	68.65820881	81.1335316	2	2	2	2	0	0	0	0	2	2	0	0	0	2	2	2	2	0	2	0	0	0	2	2	0	0	0	0	0	0	0	2	0	0	2	0	2	2	2	0	0	2	0	0	0
EAW74-138	EAW74	43.95034911	66.74538796	80.76577629	2	2	2	2	0	0	0	2	2	2	0	0	0	2	2	2	2	0	2	0	2	2	2	0	0	0	2	2	0	0	0	2	0	0	2	0	2	2	2	0	0	2	0	0	0
EAW74-141	EAW74	42.09133756	63.45602584	78.89157563	2	2	2	2	0	0	2	2	2	2	0	0	0	2	2	2	2	0	2	0	2	2	2	0	0	0	2	2	0	0	0	2	0	0	2	0	2	2	2	0	0	2	0	0	0
EAW74-143	EAW74	42.75507137	67.14344302	79.43046897	2	2	2	2	0	0	2	2	2	2	0	0	0	2	2	2	2	0	2	0	2	2	2	0	0	0	2	2	0	0	0	2	0	0	2	0	2	2	2	0	0	2	0	0	0
EAW74-146	EAW74	43.09609031	67.29437382	79.75935655	0	0	0	0	2	0	0	0	2	2	0	0	0	2	2	2	2	0	2	0	0	0	2	2	0	0	0	0	0	0	0	2	0	0	2	0	2	2	2	0	0	2	0	0	0
EAW74-147	EAW74	40.35451205	66.89077926	79.37654575	0	0	0	0	2	0	2	2	2	2	0	0	0	2	2	2	2	0	2	0	2	2	2	0	0	0	2	2	0	0	0	2	0	0	2	0	2	2	2	0	0	2	0	0	0
EAW74-149	EAW74	42.4615876	66.06987052	81.3952975	0	0	0	0	2	0	0	0	2	2	0	0	0	2	2	2	2	0	2	0	0	0	2	2	0	0	0	0	0	0	0	2	0	0	2	0	2	2	2	0	0	2	0	0	0
EAW74-150	EAW74	43.86637443	68.39385305	79.24606928	0	0	0	0	2	0	2	2	2	2	0	0	0	2	2	2	2	0	2	0	0	0	2	2	0	0	2	2	0	0	0	2	0	0	2	0	2	2	2	0	0	2	0	0	0
EAW74-155	EAW74	47.09439904	68.39137873	81.7126308	2	0	0	0	2	0	0	0	2	2	0	0	0	2	2	2	2	0	2	0	2	2	2	2	0	0	2	2	0	0	0	2	0	0	2	0	2	2	2	0	0	2	0	0	0
EAW74-156	EAW74	42.56434625	67.27266215	79.55013372	0	0	0	0	2	0	0	0	2	2	0	0	0	2	2	2	2	0	2	0	0	0	2	2	0	0	0	0	0	0	0	2	0	0	2	0	2	2	2	0	0	2	0	0	0
EAW74-157	EAW74	43.05491456	66.38509177	82.86392726	2	2	2	2	0	0	0	0	2	2	0	0	0	2	2	2	2	0	2	0	2	2	2	0	0	0	0	0	0	0	0	2	0	0	2	0	2	2	2	0	0	2	0	0	0
EAW74-159	EAW74	46.98862865	68.40484686	81.95408832	2	2	2	2	0	0	0	2	2	2	0	0	0	2	2	2	2	0	2	0	2	2	2	0	0	0	2	2	0	0	0	2	0	0	2	0	2	2	2	0	0	2	0	0	0
EAW74-160	EAW74	40.98325879	65.93601176	78.03971981	0	0	2	2	0	0	0	0	2	2	0	0	0	2	2	2	2	0	2	0	0	0	2	2	0	0	0	0	0	0	0	2	0	0	2	0	2	2	2	0	0	2	0	0	0
EAW74-161	EAW74	43.92795918	67.60720908	80.7617568	0	0	0	0	2	0	2	2	2	2	0	0	0	2	2	2	2	0	2	0	2	2	2	0	0	0	2	2	0	0	0	2	0	0	2	0	2	2	2	0	0	2	0	0	0
EAW74-164	EAW74	42.8488492	66.60558803	78.83551259	2	2	2	2	0	0	0	0	2	2	0	0	0	2	2	2	2	0	2	0	2	2	2	0	0	0	2	2	0	0	0	2	0	0	2	0	2	2	2	0	0	2	0	0	0
EAW74-166	EAW74	45.83978345	67.61612381	80.06368087	0	0	0	0	2	0	2	2	2	2	0	0	0	2	2	2	2	0	2	0	2	2	2	0	0	0	2	2	0	0	0	2	0	0	2	0	2	2	2	0	0	2	0	0	0
EAW74-168	EAW74	42.63169206	66.61262055	81.28822699	0	0	0	0	2	0	2	2	2	2	0	0	0	2	2	2	2	0	2	0	2	2	2	0	0	0	2	2	0	0	0	2	0	0	2	0	2	2	2	0	0	2	0	0	0
EAW74-170	EAW74	44.38307187	68.40292715	80.08706395	2	2	2	2	0	0	0	0	2	2	0	0	0	2	2	2	2	0	2	0	0	0	2	2	0	0	0	0	0	0	0	2	0	0	2	0	2	2	2	0	0	2	0	0	0
EAW74-180	EAW74	41.53248411	65.13965309	78.33752694	2	0	2	2	0	0	2	2	2	2	0	0	0	2	2	2	2	0	2	0	2	2	2	0	0	0	2	2	0	0	0	2	0	0	2	0	2	2	2	0	0	2	0	0	0
EAW74-181	EAW74	44.77492803	68.13307364	80.19001815	0	0	0	0	2	0	0	0	2	2	0	0	0	2	2	2	2	0	2	0	0	0	2	2	0	0	0	0	0	0	0	2	0	0	2	0	2	2	2	0	0	2	0	0	0
EAW74-182	EAW74	40.0592759	62.32325781	77.68506638	0	0	0	0	2	0	0	0	2	2	0	0	0	2	2	2	2	0	2	0	0	0	2	2	0	0	0	0	0	0	0	2	0	0	2	0	2	2	2	0	0	2	0	0	0
EAW74-184	EAW74	44.36405141	67.25488847	81.37482895	0	0	0	0	2	0	0	0	2	2	0	0	0	2	2	2	2	0	2	0	2	2	2	0	0	0	2	2	0	0	0	2	0	0	2	0	2	2	2	0	0	2	0	0	0
EAW74-185	EAW74	41.92992474	65.82826803	78.75513559	0	0	0	0	2	0	0	0	2	2	0	0	0	2	2	2	2	0	2	0	0	0	2	2	0	0	0	0	0	0	0	2	0	0	2	0	2	2	2	0	0	2	0	0	0
EAW74-186	EAW74	44.39624092	68.21698389	80.89875731	2	2	2	2	0	0	2	2	2	2	0	0	0	2	2	2	2	0	2	0	2	2	2	0	0	0	2	2	0	0	0	2	0	0	2	0	2	2	2	0	0	2	0	0	0
EAW74-189	EAW74	45.79477206	68.79030652	81.02330493	2	2	2	2	0	0	0	0	2	2	0	0	0	2	2	2	2	0	2	0	0	0	2	2	0	0	0	0	0	0	0	2	0	0	2	0	2	2	2	0	0	2	0	0	0
EAW74-190	EAW74	42.88049988	66.18193774	79.94774653	0	0	0	0	2	0	0	0	2	2	0	0	0	2	2	2	2	0	2	0	0	0	2	2	0	0	0	0	0	0	0	2	0	0	2	0	2	2	2	0	0	2	0	0	0
EAW74-194	EAW74	39.41666179	62.97574006	78.86327215	2	2	2	2	0	0	0	0	2	2	0	0	0	2	2	2	2	0	2	0	0	0	2	2	0	0	0	0	0	0	0	2	0	0	2	0	2	2	2	0	0	2	0	0	0
EAW74-195	EAW74	41.98494907	66.240847	80.57084716	2	0	0	0	0	0	2	2	2	2	0	0	0	2	2	2	2	0	2	0	2	2	2	0	0	0	2	2	0	0	0	2	0	0	2	0	2	2	2	0	0	2	0	0	0
EAW74-199	EAW74	42.83893477	67.70831308	79.93337259	2	2	2	2	0	0	2	2	2	2	0	0	0	2	2	2	2	0	2	0	2	2	2	0	0	0	2	2	0	0	0	2	0	0	2	0	2	2	2	0	0	2	0	0	0
EAW74-200	EAW74	43.23403732	68.11228505	80.8021865	2	0	2	2	0	0	2	2	2	2	0	0	0	2	2	2	2	0	2	0	2	2	2	0	0	0	2	2	0	0	0	2	0	0	2	0	2	2	2	0	0	2	0	0	0
EAW74-201	EAW74	44.01573807	68.17677629	78.99533926	0	0	0	0	2	0	0	0	2	2	0	0	0	2	2	2	2	0	2	0	0	0	2	2	0	0	0	0	0	0	0	2	0	0	2	0	2	2	2	0	0	2	0	0	0
EAW74-205	EAW74	44.82102875	67.39904937	79.84938563	0	0	0	0	2	0	2	2	2	2	0	0	0	2	2	2	2	0	2	0	2	2	2	0	0	0	2	2	0	0	0	2	0	0	2	0	2	2	2	0	0	2	0	0	0
EAW74-210	EAW74	46.20162445	68.21387317	82.20185677	2	2	2	0	0	0	0	0	2	2	0	0	0	2	2	2	2	0	2	0	0	0	2	2	0	0	0	0	0	0	0	2	0	0	2	0	2	2	2	0	0	2	0	0	0
EAW74-211	EAW74	44.65855998	66.68321691	81.51607443	0	0	0	0	2	0	2	2	2	2	0	0	0	2	2	2	2	0	2	0	2	2	2	0	0	0	2	2	0	0	0	2	0	0	2	0	2	2	2	0	0	2	0	0	0
EAW74-212	EAW74	42.57951257	66.69725187	80.10334029	0	0	0	0	2	0	2	0	2	2	0	0	0	2	2	2	2	0	2	0	2	2	2	0	0	0	2	2	0	0	0	2	0	0	2	0	2	2	2	0	0	2	0	0	0
EAW74-215	EAW74	43.18761425	66.71748411	78.94479252	2	2	2	2	0	0	0	0	2	2	0	0	0	2	2	2	2	0	2	0	0	0	2	2	0	0	2	2	0	0	0	2	0	0	2	0	2	2	2	0	0	2	0	0	0
EAW74-216	EAW74	47.82026131	69.18490206	82.01626606	2	0	0	0	0	0	0	0	2	2	0	0	0	2	2	2	2	0	2	0	0	0	2	2	0	0	0	0	0	0	0	2	0	0	2	0	2	2	2	0	0	2	0	0	0
EAW74-218	EAW74	43.75562329	67.9782371	79.29426464	0	0	0	0	2	0	2	2	2	2	0	0	0	2	2	2	2	0	2	0	2	2	2	0	0	0	2	2	0	0	0	2	0	0	2	0	2	2	2	0	0	2	0	0	0
EAW74-220	EAW74	41.97556661	65.97072379	79.98284988	0	0	0	0	2	0	2	2	2	2	0	0	0	2	2	2	2	0	2	0	2	2	2	0	0	0	2	2	0	0	0	2	0	0	2	0	2	2	2	0	0	2	0	0	0
EAW74-221	EAW74	41.25017722	66.06409448	78.51397415	2	2	2	2	0	0	2	2	2	2	0	0	0	2	2	2	2	0	2	0	2	2	2	0	0	0	2	2	0	0	0	2	0	0	2	0	2	2	2	0	0	2	0	0	0
EAW74-225	EAW74	41.9824739	65.30943388	79.7002505	2	2	2	2	0	0	2	2	2	2	0	0	0	2	2	2	2	0	2	0	2	2	2	0	0	0	2	2	0	0	0	2	0	0	2	0	2	2	2	0	0	2	0	0	0
EAW74-227	EAW74	43.20552553	66.65654043	79.22267479	2	2	2	2	0	0	2	2	2	2	0	0	0	2	2	2	2	0	2	0	2	2	2	0	0	0	2	2	0	0	0	2	0	0	2	0	2	2	2	0	0	2	0	0	0
EAW74-233	EAW74	42.38281582	65.52361567	79.28203015	0	0	0	0	2	0	2	2	2	2	0	0	0	2	2	2	2	0	2	0	2	2	2	0	0	0	2	2	0	0	0	2	0	0	2	0	2	2	2	0	0	2	0	0	0
EAW74-235	EAW74	48.32880237	68.74867828	82.23729624	2	2	2	2	2	0	0	0	2	2	0	0	0	2	2	2	2	0	2	0	0	0	2	2	0	0	0	0	0	0	0	2	0	0	2	0	2	2	2	0	0	2	0	0	0
EAW74-236	EAW74	45.0357122	69.02335115	81.08656192	0	0	0	0	2	0	2	2	2	2	0	0	0	2	2	2	2	0	2	0	2	2	2	0	0	0	2	2	0	0	0	2	0	0	2	0	2	2	2	0	0	2	0	0	0
EAW74-239	EAW74	44.51200711	68.59557466	80.77247884	2	2	2	2	0	0	2	2	2	2	0	0	0	2	2	2	2	0	2	0	2	2	2	0	0	0	2	2	0	0	0	2	0	0	2	0	2	2	2	0	0	2	0	0	0
EAW74-241	EAW74	44.19354879	67.23038186	80.30529182	2	2	2	2	0	0	2	2	2	2	0	0	0	2	2	2	2	0	2	0	2	2	2	0	0	0	2	2	0	0	0	2	0	0	2	0	2	2	2	0	0	2	0	0	0
EAW74-242	EAW74	42.79250034	64.42612612	77.62507494	2	2	2	2	0	0	2	2	2	2	0	0	0	2	2	2	2	0	2	0	2	2	2	0	0	0	2	2	0	0	0	2	0	0	2	0	2	2	2	0	0	2	0	0	0
EAW74-244	EAW74	40.96671189	65.68322988	78.9707884	0	0	0	0	2	0	2	2	2	2	0	0	0	2	2	2	2	0	2	0	2	2	2	0	0	0	2	2	0	0	0	2	0	0	2	0	2	2	2	0	0	2	0	0	0
EAW74-245	EAW74	44.46276435	68.32259096	80.54906347	2	2	2	2	0	0	0	0	2	2	0	0	0	2	2	2	2	0	2	0	0	0	2	2	0	0	0	0	0	0	0	2	0	0	2	0	2	2	2	0	0	2	0	0	0
EAW74-249	EAW74	44.63805167	68.45660063	82.22924284	2	2	0	2	0	0	2	2	2	2	0	0	0	2	2	2	2	0	2	0	2	2	2	0	0	0	2	2	0	0	0	2	0	0	2	0	2	2	2	0	0	2	0	0	0
EAW74-253	EAW74	43.00692439	66.65959693	78.92845792	0	0	0	0	2	0	2	0	2	2	0	0	0	2	2	2	2	0	2	0	0	0	2	2	0	0	2	2	0	0	0	2	0	0	2	0	2	2	2	0	0	2	0	0	0
EAW74-255	EAW74	43.4759942	67.17002057	79.36832474	2	2	2	2	0	0	0	0	2	2	0	0	0	2	2	2	2	0	2	0	0	0	2	2	0	0	0	0	0	0	0	2	0	0	2	0	2	2	2	0	0	2	0	0	0
EAW74-272	EAW74	45.61992943	68.53063783	81.3345933	2	2	2	2	0	0	0	0	2	2	0	0	0	2	2	2	2	0	2	0	0	0	2	2	0	0	0	0	0	0	0	2	0	0	2	0	2	2	2	0	0	2	0	0	0
EAW74-273	EAW74	46.99710314	68.57398831	81.36321384	2	2	2	2	0	0	2	2	2	2	0	0	0	2	2	2	2	0	2	0	2	2	2	0	0	0	2	2	0	0	0	2	0	0	2	0	2	2	2	0	0	2	0	0	0
EAW74-280	EAW74	41.48406419	65.81554243	80.93324003	0	0	0	0	2	0	2	2	2	2	0	0	0	2	2	2	2	0	2	0	2	2	2	0	0	0	2	2	0	0	0	2	0	0	2	0	2	2	2	0	0	2	0	0	0
EAW74-290	EAW74	44.17314116	68.49115152	81.44673684	2	2	2	2	0	0	0	0	2	2	0	0	0	2	2	2	2	0	2	0	0	0	2	2	0	0	0	0	0	0	0	2	0	0	2	0	2	2	2	0	0	2	0	0	0
EAW74-295	EAW74	43.02713671	67.75177299	81.78742311	2	2	2	2	0	0	2	2	2	2	0	0	0	2	2	2	2	0	2	0	2	2	2	0	0	0	2	2	0	0	0	2	0	0	2	0	2	2	2	0	0	2	0	0	0
EAW74-304	EAW74	47.18240505	68.23089963	82.27906306	0	0	0	0	2	0	0	0	2	2	0	0	0	2	2	2	2	0	2	0	0	0	2	2	0	0	0	0	0	0	0	2	0	0	2	0	2	2	2	0	0	2	0	0	0
EAW74-308	EAW74	42.22086191	66.54283831	79.1393201	0	0	0	0	2	0	2	2	2	2	0	0	0	2	2	2	2	0	2	0	2	2	2	0	0	0	2	2	0	0	0	2	0	0	2	0	2	2	2	0	0	2	0	0	0
EAW74-314	EAW74	44.71318119	66.72738097	79.99232657	0	0	0	0	2	0	2	2	2	2	0	0	0	2	2	2	2	0	2	0	2	2	2	0	0	0	2	2	0	0	0	2	0	0	2	0	2	2	2	0	0	2	0	0	0
EAW74-316	EAW74	46.71816665	69.11200434	82.58755244	2	2	2	2	0	0	0	0	2	2	0	0	0	2	2	2	2	0	2	0	0	0	2	2	0	0	0	0	0	0	0	2	0	0	2	0	2	2	2	0	0	2	0	0	0
EAW74-319	EAW74	43.84474584	68.22509639	80.39081944	0	0	0	0	2	0	2	0	2	2	0	0	0	2	2	2	2	0	2	0	0	0	2	2	0	0	0	0	0	0	0	2	0	0	2	0	2	2	2	0	0	2	0	0	0
EAW74-320	EAW74	43.23768932	66.29127863	82.94096823	0	0	0	0	2	0	2	2	2	2	0	0	0	2	2	2	2	0	2	0	2	2	2	0	0	0	2	2	0	0	0	2	0	0	2	0	2	2	2	0	0	2	0	0	0
EAW74-322	EAW74	42.00557161	65.26652102	79.59963904	0	0	0	0	2	0	2	2	2	2	0	0	0	2	2	2	2	0	2	0	2	2	2	0	0	0	2	2	0	0	0	2	0	0	2	0	2	2	2	0	0	2	0	0	0
EAW74-323	EAW74	44.27383276	66.86238322	78.40320205	2	2	2	2	0	0	0	0	2	2	0	0	0	2	2	2	2	0	2	0	0	0	2	2	0	0	0	0	0	0	0	2	0	0	2	0	2	2	2	0	0	2	0	0	0
EAW74-329	EAW74	43.68744327	68.08744285	79.32669946	0	0	0	0	2	0	0	0	2	2	0	0	0	2	2	2	2	0	2	0	0	0	2	2	0	0	0	0	0	0	0	2	0	0	2	0	2	2	2	0	0	2	0	0	0
EAW74-331	EAW74	44.01412721	68.57700369	80.0697107	2	0	2	0	2	0	2	2	2	2	0	0	0	2	2	2	2	0	2	0	2	2	2	0	0	0	2	2	0	0	0	2	0	0	2	0	2	2	2	0	0	2	0	0	0
EAW74-333	EAW74	43.89834317	67.61861767	79.3188262	2	0	2	2	2	0	0	0	2	2	0	0	0	2	2	2	2	0	2	0	0	0	2	2	0	0	0	0	0	0	0	2	0	0	2	0	2	2	2	0	0	2	0	0	0
EAW74-334	EAW74	43.58103011	68.41164869	78.90096069	2	2	2	2	0	0	0	0	2	2	0	0	0	2	2	2	2	0	2	0	0	0	2	2	0	0	0	0	0	0	0	0	0	0	2	0	2	2	2	0	0	2	0	0	0
EAW74-335	EAW74	43.97799211	69.0239828	79.7296973	0	0	0	0	2	0	2	2	2	2	0	0	0	2	2	2	2	0	2	0	2	2	2	0	0	0	2	2	0	0	0	0	0	0	2	0	2	2	2	0	0	2	0	0	0
EAW74-341	EAW74	43.70927703	67.86296818	81.35945309	0	0	0	0	2	0	2	0	2	2	0	0	0	2	2	2	2	0	2	0	2	2	2	0	0	0	2	2	0	0	0	0	0	0	2	0	2	2	2	0	0	2	0	0	0
EAW74-348	EAW74	45.87090004	67.44313499	79.59340944	0	0	0	0	2	0	2	0	2	2	0	0	0	2	2	2	2	0	2	0	2	2	2	0	0	0	2	2	0	0	0	0	0	0	2	0	2	2	2	0	0	2	0	0	0
EAW74-350	EAW74	43.70818328	68.04576612	79.89793045	2	2	2	2	0	0	0	0	2	2	0	0	0	2	2	2	2	0	2	0	0	0	2	2	0	0	0	0	0	0	0	0	0	0	2	0	2	2	2	0	0	2	0	0	0
EAW74-353	EAW74	41.83941551	66.71965771	79.19004812	0	0	0	0	2	0	2	2	2	2	0	0	0	2	2	2	2	0	2	0	2	2	2	0	0	0	2	2	0	0	0	0	0	0	2	0	2	2	2	0	0	2	0	0	0
EAW74-354	EAW74	42.85434434	65.91586991	80.35589886	0	0	0	0	2	0	2	2	2	2	0	0	0	2	2	2	2	0	2	0	2	2	2	0	0	0	2	2	0	0	0	0	0	0	2	0	2	2	2	0	0	2	0	0	0
EAW74-355	EAW74	43.22063325	67.2133937	79.53854101	2	0	0	0	2	0	2	2	2	2	0	0	0	2	2	2	2	0	2	0	2	2	2	0	0	0	2	2	0	0	0	0	0	0	2	0	2	2	2	0	0	2	0	0	0
EAW74-360	EAW74	44.46897755	68.05340884	80.72659023	0	0	0	0	2	0	2	2	2	2	0	0	0	2	2	2	2	0	2	0	2	2	2	0	0	0	2	2	0	0	0	0	0	0	2	0	2	2	2	0	0	2	0	0	0
EAW74-366	EAW74	45.16720768	68.43894223	80.82233332	2	2	2	2	0	0	2	2	2	2	0	0	0	2	2	2	2	0	2	0	2	2	2	0	0	0	2	2	0	0	0	0	0	0	2	0	2	2	2	0	0	2	0	0	0
EAW74-368	EAW74	43.85428232	67.47833285	81.31154929	0	0	0	0	2	0	2	2	2	2	0	0	0	2	2	2	2	0	2	0	2	2	2	0	0	0	2	2	0	0	0	0	0	0	2	0	2	2	2	0	0	2	0	0	0
EAW74-377	EAW74	44.4898199	67.5793467	80.69054023	0	0	0	0	2	0	0	0	2	2	0	0	0	2	2	2	2	0	2	0	0	0	2	2	0	0	0	0	0	0	0	0	0	0	2	0	2	2	2	0	0	2	0	0	0
EAW74-381	EAW74	44.08054916	67.98340096	79.39228456	0	0	0	0	2	0	2	2	2	2	0	0	0	2	2	2	2	0	2	0	2	2	2	0	0	0	2	2	0	0	0	0	0	0	2	0	2	2	2	0	0	2	0	0	0
EAW74-383	EAW74	43.27323617	67.76664242	79.80326381	0	0	0	0	2	0	2	2	2	2	0	0	0	2	2	2	2	0	2	0	2	2	2	0	0	0	2	2	0	0	0	0	0	0	2	0	2	2	2	0	0	2	0	0	0
EAW74-384	EAW74	39.30456814	62.0627581	77.70850483	2	2	2	2	0	0	2	2	2	2	0	0	0	2	2	2	2	0	2	0	2	2	2	0	0	0	2	2	0	0	0	0	0	0	2	0	2	2	2	0	0	2	0	0	0
EAW74-386	EAW74	43.24492607	67.27842112	78.71964384	0	0	0	0	2	0	2	2	2	2	0	0	0	2	2	2	2	0	2	0	2	2	2	0	0	0	2	2	0	0	0	0	0	0	2	0	2	2	2	0	0	2	0	0	0
EAW74-388	EAW74	43.80319714	68.05678961	81.23273098	2	2	2	2	0	0	0	0	2	2	0	0	0	2	2	2	2	0	2	0	0	0	2	2	0	0	0	0	0	0	0	0	0	0	2	0	2	2	2	0	0	2	0	0	0
EAW74-390	EAW74	42.33398938	66.24749682	79.21184183	2	2	2	2	0	0	2	2	2	2	0	0	0	2	2	2	2	0	2	0	2	2	2	0	0	0	2	2	0	0	0	0	0	0	2	0	2	2	2	0	0	2	0	0	0
EAW74-391	EAW74	42.21452979	64.5955836	78.34616482	0	0	0	0	2	0	2	2	2	2	0	0	0	2	2	2	2	0	2	0	2	2	2	0	0	0	2	2	0	0	0	0	0	0	2	0	2	2	2	0	0	2	0	0	0
EAW74-393	EAW74	45.46692762	68.29360664	81.32087457	0	0	0	0	2	0	2	2	2	2	0	0	0	2	2	2	2	0	2	0	2	2	2	0	0	0	2	2	0	0	0	0	0	0	2	0	2	2	2	0	0	2	0	0	0
EAW74-396	EAW74	40.0487571	64.08226848	80.89690255	0	0	0	0	2	0	2	0	2	2	0	0	0	2	2	2	2	0	2	0	2	2	2	0	0	0	2	2	0	0	0	0	0	0	2	0	2	2	2	0	0	2	0	0	0
EAW74-397	EAW74	43.57384947	66.54816422	79.50766494	2	2	2	2	0	0	2	2	2	2	0	0	0	2	2	2	2	0	2	0	2	2	2	0	0	0	2	2	0	0	0	0	0	0	2	0	2	2	2	0	0	2	0	0	0
EAW74-399	EAW74	44.29664446	67.6091503	81.81429919	2	2	2	2	0	0	0	0	2	2	0	0	0	2	2	2	2	0	2	0	0	0	2	2	0	0	0	0	0	0	0	0	0	0	2	0	2	2	2	0	0	2	0	0	0
EAW74-400	EAW74	42.4441544	67.89896223	79.77854499	2	2	2	2	0	0	2	0	2	2	0	0	0	2	2	2	2	0	2	0	2	2	2	0	0	0	2	2	0	0	0	0	0	0	2	0	2	2	2	0	0	2	0	0	0
EAW74-401	EAW74	43.35306642	66.90919325	80.15125538	2	2	2	2	0	0	0	0	2	2	0	0	0	2	2	2	2	0	2	0	0	0	2	2	0	0	0	0	0	0	0	0	0	0	2	0	2	2	2	0	0	2	0	0	0
EAW74-402	EAW74	42.2466887	65.77686521	78.49311449	2	2	2	2	0	0	2	0	2	2	0	0	0	2	2	2	2	0	2	0	2	2	2	0	0	0	2	2	0	0	0	0	0	0	2	0	2	2	2	0	0	2	0	0	0
EAW74-403	EAW74	45.79119602	67.57027239	79.7764901	0	0	0	0	2	0	0	2	2	2	0	0	0	2	2	2	2	0	2	0	2	2	2	0	0	0	2	2	0	0	0	0	0	0	2	0	2	2	2	0	0	2	0	0	0
EAW74-406	EAW74	44.18871689	67.35777922	79.20214012	2	2	2	2	0	0	2	2	2	2	0	0	0	2	2	2	2	0	2	0	2	2	2	0	0	0	2	2	0	0	0	0	0	0	2	0	2	2	2	0	0	2	0	0	0
EAW74-408	EAW74	43.07352026	67.40000202	81.43798541	0	0	0	0	2	0	2	2	2	2	0	0	0	2	2	2	2	0	2	0	2	2	2	0	0	0	2	2	0	0	0	0	0	0	2	0	2	2	2	0	0	2	0	0	0
EAW74-409	EAW74	44.05180414	67.88869959	79.09609359	0	0	0	0	2	0	0	0	2	2	0	0	0	2	2	2	2	0	2	0	0	0	2	2	0	0	0	0	0	0	0	0	0	0	2	0	2	2	2	0	0	2	0	0	0
EAW74-410	EAW74	44.87763018	68.16027879	82.12944447	2	2	2	2	0	0	0	0	2	2	0	0	0	2	2	2	2	0	2	0	0	0	2	2	0	0	0	0	0	0	0	0	0	0	2	0	2	2	2	0	0	2	0	0	0
EAW74-411	EAW74	41.87858031	67.15797083	79.34717199	0	0	0	0	2	0	2	2	2	2	0	0	0	2	2	2	2	0	2	0	2	2	2	0	0	0	2	2	0	0	0	0	0	0	2	0	2	2	2	0	0	2	0	0	0
EAW74-412	EAW74	42.37565652	66.24326852	80.26602095	2	2	2	2	0	0	0	0	2	2	0	0	0	2	2	2	2	0	2	0	0	0	2	2	0	0	0	0	0	0	0	0	0	0	2	0	2	2	2	0	0	2	0	0	0
EAW74-413	EAW74	42.85889356	68.22936731	82.18147036	2	2	2	2	0	0	0	0	2	2	0	0	0	2	2	2	2	0	2	0	0	0	2	2	0	0	0	0	0	0	0	0	0	0	2	0	2	2	2	0	0	2	0	0	0
EAW74-414	EAW74	43.18880879	65.34149681	79.01045717	0	0	0	0	2	0	2	2	2	2	0	0	0	2	2	2	2	0	2	0	2	2	2	0	0	0	0	2	0	0	0	0	0	0	2	0	2	2	2	0	0	2	0	0	0
EAW74-416	EAW74	44.30374409	67.78714007	82.23130428	0	0	0	0	2	0	0	0	2	2	0	0	0	2	2	2	2	0	2	0	0	0	2	2	0	0	0	0	0	0	0	0	0	0	2	0	2	2	2	0	0	2	0	0	0
EAW74-418	EAW74	39.72014765	62.02027703	78.23230461	0	0	0	0	2	0	0	0	2	2	0	0	0	2	2	2	2	0	2	0	0	0	2	2	0	0	0	0	0	0	0	0	0	0	2	0	2	2	2	0	0	2	0	0	0
EAW74-421	EAW74	46.66899511	68.53212691	82.31749685	2	2	2	2	0	0	2	2	2	2	0	0	0	2	2	2	2	0	2	0	2	2	2	0	0	0	2	2	0	0	0	0	0	0	2	0	2	2	2	0	0	2	0	0	0
EAW74-423	EAW74	42.43589713	65.94430202	78.8913954	0	0	0	0	2	0	2	0	2	2	0	0	0	2	2	2	2	0	2	0	2	2	2	0	0	0	2	2	0	0	0	0	0	0	2	0	2	2	2	0	0	2	0	0	0
EAW74-424	EAW74	40.42234401	63.71901177	79.40090616	0	0	0	0	2	0	2	2	2	2	0	0	0	2	2	2	2	0	2	0	2	2	2	0	0	0	2	2	0	0	0	0	0	0	2	0	2	2	2	0	0	2	0	0	0
EAW74-426	EAW74	44.00480883	67.4674395	80.82006002	2	2	2	2	0	0	0	0	2	2	0	0	0	2	2	2	2	0	2	0	0	0	2	2	0	0	0	0	0	0	0	0	0	0	2	0	2	2	2	0	0	2	0	0	0
EAW74-429	EAW74	42.67231823	66.14770032	79.62898212	2	2	2	2	0	0	0	2	2	2	0	0	0	2	2	2	2	0	2	0	2	2	2	0	0	0	2	2	0	0	0	0	0	0	2	0	2	2	2	0	0	2	0	0	0
EAW74-430	EAW74	44.48840429	67.79800562	80.21398303	0	0	0	0	2	0	2	2	2	2	0	0	0	2	2	2	2	0	2	0	2	0	2	0	0	0	2	2	0	0	0	0	0	0	2	0	2	2	2	0	0	2	0	0	0
EAW74-433	EAW74	42.72950439	64.50885977	79.61963263	2	2	2	2	0	0	2	2	2	2	0	0	0	2	2	2	2	0	2	0	2	0	2	0	0	0	2	2	0	0	0	0	0	0	2	0	2	2	2	0	0	2	0	0	0
EAW74-435	EAW74	46.64098296	69.20433256	82.49103617	2	2	2	2	0	0	0	0	2	2	0	0	0	2	2	2	2	0	2	0	0	0	2	2	0	0	0	0	0	0	0	0	0	0	2	0	2	2	2	0	0	2	0	0	0
EAW74-436	EAW74	43.42029122	67.38880006	80.17760816	0	0	0	0	2	0	0	0	2	2	0	0	0	2	2	2	2	0	2	0	0	0	2	2	0	0	0	0	0	0	0	0	0	0	2	0	2	2	2	0	0	2	0	0	0
EAW74-437	EAW74	42.2781563	65.59590878	78.85110236	0	0	0	0	2	0	2	0	2	2	0	0	0	2	2	2	2	0	2	0	2	2	2	0	0	0	2	2	0	0	0	0	0	0	2	0	2	2	2	0	0	2	0	0	0
EAW74-439	EAW74	46.04286445	68.09900974	79.54576471	0	0	0	0	2	0	2	0	2	2	0	0	0	2	2	2	2	0	2	0	0	0	2	2	0	0	2	2	0	0	0	0	0	0	2	0	2	2	2	0	0	2	0	0	0
EAW74-440	EAW74	48.76566811	68.86799055	81.26435252	0	0	0	0	2	0	2	0	2	2	0	0	0	2	2	2	2	0	2	0	0	0	2	2	0	0	0	0	0	0	0	0	0	0	2	0	2	2	2	0	0	2	0	0	0
EAW74-441	EAW74	45.62913691	68.59599722	80.75614936	2	2	2	2	0	0	2	0	2	2	0	0	0	2	2	2	2	0	2	0	2	0	2	0	0	0	2	2	0	0	0	0	0	0	2	0	2	2	2	0	0	2	0	0	0
EAW74-442	EAW74	44.71815177	68.31962242	81.73808168	2	2	2	2	0	0	0	2	2	2	0	0	0	2	2	2	2	0	2	0	2	2	2	0	0	0	2	2	0	0	0	0	0	0	2	0	2	2	2	0	0	2	0	0	0
EAW74-445	EAW74	43.67454791	67.10621036	81.13688104	2	2	2	2	0	0	2	0	2	2	0	0	0	2	2	2	2	0	2	0	2	2	2	0	0	0	2	2	0	0	0	0	0	0	2	0	2	2	2	0	0	2	0	0	0
EAW74-446	EAW74	43.52163621	67.34551036	79.2425753	0	0	0	0	2	0	2	0	2	2	0	0	0	2	2	2	2	0	2	0	0	0	2	2	0	0	0	0	0	0	0	0	0	0	2	0	2	2	2	0	0	2	0	0	0
EAW74-448	EAW74	43.96168373	68.55166337	82.15239102	2	2	2	2	0	0	0	0	2	2	0	0	0	2	2	2	2	0	2	0	2	2	2	0	0	0	2	2	0	0	0	0	0	0	2	0	2	2	2	0	0	2	0	0	0
EAW74-449	EAW74	42.84934857	67.20247653	78.52230943	0	0	0	0	2	0	2	0	2	2	0	0	0	2	2	2	2	0	2	0	2	2	2	0	0	0	2	2	0	0	0	0	0	0	2	0	2	2	2	0	0	2	0	0	0
EAW74-450	EAW74	41.47068958	65.86240473	78.40281294	2	2	2	2	0	0	0	0	2	2	0	0	0	2	2	2	2	0	2	0	0	0	2	2	0	0	0	0	0	0	0	0	0	0	2	0	2	2	2	0	0	2	0	0	0
EAW74-451	EAW74	43.578984	66.96152084	80.54049395	0	0	0	0	2	0	2	2	2	2	0	0	0	2	2	2	2	0	2	0	2	2	2	0	0	0	2	2	0	0	0	0	0	0	2	0	2	2	2	0	0	2	0	0	0
EAW74-454	EAW74	42.77902399	68.38144782	78.82466628	2	2	2	2	0	0	2	0	2	2	0	0	0	2	2	2	2	0	2	0	2	2	2	0	0	0	2	2	0	0	0	0	0	0	2	0	2	2	2	0	0	2	0	0	0
EAW74-455	EAW74	44.50913388	68.76419618	79.84428561	2	2	2	2	0	0	0	2	2	2	0	0	0	2	2	2	2	0	2	0	2	2	2	0	0	0	2	2	0	0	0	0	0	0	2	0	2	2	2	0	0	2	0	0	0
EAW74-456	EAW74	43.35748568	66.87835718	78.43526029	0	0	0	0	2	0	2	0	2	2	0	0	0	2	2	2	2	0	2	0	2	2	2	0	0	0	2	2	0	0	0	0	0	0	2	0	2	2	2	0	0	2	0	0	0
EAW74-458	EAW74	41.69002561	65.31399185	79.32309246	2	2	2	2	0	0	2	2	2	2	0	0	0	2	2	2	2	0	2	0	2	2	2	0	0	0	2	2	0	0	0	0	0	0	2	0	2	2	2	0	0	2	0	0	0
EAW74-459	EAW74	42.55171646	66.18942787	79.18356546	2	2	2	2	0	0	2	2	2	2	0	0	0	2	2	2	2	0	2	0	2	2	2	0	0	0	2	2	0	0	0	0	0	0	2	0	2	2	2	0	0	2	0	0	0
EAW74-460	EAW74	43.88646931	68.68429805	80.4953916	2	2	2	2	0	0	0	0	2	2	0	0	0	2	2	2	2	0	2	0	0	0	2	2	0	0	0	0	0	0	0	0	0	0	2	0	2	2	2	0	0	2	0	0	0
EAW74-464	EAW74	46.30223088	68.53389414	81.41168457	0	0	0	0	2	0	2	0	2	2	0	0	0	2	2	2	2	0	2	0	2	2	2	0	0	0	2	2	0	0	0	0	0	0	2	0	2	2	2	0	0	2	0	0	0
EAW74-466	EAW74	40.07393584	62.20721784	78.17913307	0	0	0	0	2	0	0	0	2	2	0	0	0	2	2	2	2	0	2	0	0	0	2	2	0	0	0	0	0	0	0	0	0	0	2	0	2	2	2	0	0	2	0	0	0
EAW74-470	EAW74	45.91017033	68.1219181	81.84248831	0	0	0	0	2	0	2	2	2	2	0	0	0	2	2	2	2	0	2	0	2	2	2	0	0	0	2	2	0	0	0	0	0	0	2	0	2	2	2	0	0	2	0	0	0
EAW74-471	EAW74	46.19121752	68.43450241	81.60010236	2	2	2	2	0	0	2	0	2	2	0	0	0	2	2	2	2	0	2	0	2	2	2	0	0	0	2	2	0	0	0	0	0	0	2	0	2	2	2	0	0	2	0	0	0
EAW74-473	EAW74	44.34356343	67.36264611	79.85319012	0	0	0	0	2	0	2	2	2	2	0	0	0	2	2	2	2	0	2	0	2	2	2	0	0	0	2	2	0	0	0	0	0	0	2	0	2	2	2	0	0	2	0	0	0
EAW74-475	EAW74	45.74056955	68.33733667	79.85602986	2	2	2	2	0	0	0	2	2	2	0	0	0	2	2	2	2	0	2	0	2	2	2	0	0	0	2	2	0	0	0	0	0	0	2	0	2	2	2	0	0	2	0	0	0
EAW74-476	EAW74	40.48895003	65.18934079	77.88391185	0	0	0	0	2	0	2	0	2	2	0	0	0	2	2	2	2	0	2	0	2	2	2	0	0	0	2	2	0	0	0	0	0	0	2	0	2	2	2	0	0	2	0	0	0
EAW74-477	EAW74	43.69362563	65.77313271	80.67527017	0	0	0	0	2	0	2	2	2	2	0	0	0	2	2	2	2	0	2	0	2	2	2	0	0	0	2	2	0	0	0	0	0	0	2	0	2	2	2	0	0	2	0	0	0
EAW74-479	EAW74	45.11938671	68.53621006	81.82577237	0	0	0	0	2	0	0	0	2	2	0	0	0	2	2	2	2	0	2	0	0	0	2	2	0	0	0	0	0	0	0	0	0	0	2	0	2	2	2	0	0	2	0	0	0
EAW74-480	EAW74	45.56545532	68.44321313	81.18438397	2	2	2	2	0	0	2	2	2	2	0	0	0	2	2	2	2	0	2	0	2	2	2	0	0	0	2	2	0	0	0	0	0	0	2	0	2	2	2	0	0	2	0	0	0
EAW74-482	EAW74	44.26173541	67.61759349	78.64593789	0	0	0	0	2	0	2	0	2	2	0	0	0	2	2	2	2	0	2	0	0	0	2	2	0	0	0	0	0	0	0	0	0	0	2	0	2	2	2	0	0	2	0	0	0
EAW74-483	EAW74	43.80307526	67.75247475	81.01538984	0	0	0	0	2	0	2	2	2	2	0	0	0	2	2	2	2	0	2	0	2	2	2	0	0	0	2	2	0	0	0	0	0	0	2	0	2	2	2	0	0	2	0	0	0
EAW74-484	EAW74	45.82386063	67.831491	80.73298902	2	2	2	2	0	0	0	0	2	2	0	0	0	2	2	2	2	0	2	0	0	0	2	2	0	0	0	0	0	0	0	0	0	0	2	0	2	2	2	0	0	2	0	0	0
EAW74-487	EAW74	45.16680543	69.29611755	79.52871588	2	2	2	2	0	0	2	2	2	2	0	0	0	2	2	2	2	0	2	0	2	2	2	0	0	0	2	2	0	0	0	0	0	0	2	0	2	2	2	0	0	2	0	0	0
EAW74-490	EAW74	43.94506938	67.19240858	81.91611878	2	2	2	2	0	0	0	0	2	2	0	0	0	2	2	2	2	0	2	0	0	0	2	2	0	0	0	0	0	0	0	0	0	0	2	0	2	2	2	0	0	2	0	0	0
EAW74-491	EAW74	44.4581332	68.94746642	82.11451342	2	2	2	2	0	0	0	0	2	2	0	0	0	2	2	2	2	0	2	0	2	2	2	0	0	0	2	2	0	0	0	0	0	0	2	0	2	2	2	0	0	2	0	0	0
EAW74-495	EAW74	45.65583693	67.65984405	82.71018461	0	0	0	0	2	0	2	0	2	2	0	0	0	2	2	2	2	0	2	0	0	0	2	2	0	0	2	2	0	0	0	0	0	0	2	0	2	2	2	0	0	2	0	0	0
EAW74-497	EAW74	42.04366336	66.21956376	79.04293135	2	2	2	2	0	0	2	0	2	2	0	0	0	2	2	2	2	0	2	0	2	2	2	0	0	0	2	2	0	0	0	0	0	0	2	0	2	2	2	0	0	2	0	0	0
EAW78-013	EAW78	42.54529643	65.03274214	79.34563829	0	0	0	0	2	2	2	0	0	0	2	2	0	2	2	2	2	0	2	0	2	2	2	0	0	0	2	2	0	0	0	2	0	0	2	0	2	2	2	0	0	2	0	0	0
EAW78-017	EAW78	40.89786823	63.16285354	78.97931297	0	0	0	0	2	2	2	0	2	2	0	0	0	2	2	2	2	0	2	0	0	0	2	2	0	0	0	0	0	0	0	2	0	0	2	0	2	2	2	0	0	2	0	0	0
EAW78-022	EAW78	41.47754176	63.48868062	78.75365378	0	0	0	0	2	2	2	0	0	0	2	2	0	2	2	2	2	0	2	0	2	2	2	0	0	0	2	2	0	0	0	2	0	0	2	0	2	2	2	0	0	2	0	0	0
EAW78-034	EAW78	40.87973697	62.32029867	80.28905293	0	0	0	0	2	2	2	0	2	2	0	0	0	2	2	2	2	0	2	0	2	2	2	0	0	0	2	2	0	0	0	2	0	0	2	0	2	2	2	0	0	2	0	0	0
EAW78-038	EAW78	45.23985627	69.02971481	81.76806682	2	2	2	2	0	0	0	0	2	2	0	0	0	2	2	2	2	0	2	0	0	0	2	2	0	0	0	0	0	0	0	2	0	0	2	0	2	2	2	0	0	2	0	0	0
EAW78-041	EAW78	40.29473256	63.73489484	78.59185989	0	0	0	0	2	2	2	0	0	0	2	2	0	2	2	2	2	0	2	0	2	2	2	0	0	0	2	2	0	0	0	2	0	0	2	0	2	2	2	0	0	2	0	0	0
EAW78-043	EAW78	41.55397593	65.29465722	79.55304424	0	0	0	0	2	2	2	0	2	2	0	0	0	2	2	2	2	0	2	0	2	2	2	0	0	0	2	2	0	0	0	2	0	0	2	0	2	2	2	0	0	2	0	0	0
EAW78-048	EAW78	40.49294429	63.31198093	79.58977484	0	0	0	0	2	2	2	0	0	0	2	2	0	2	2	2	2	0	2	0	2	2	2	0	0	0	2	2	0	0	0	2	0	0	2	0	2	2	2	0	0	2	0	0	0
EAW78-049	EAW78	44.11532862	67.1718923	81.64223856	0	0	0	0	2	2	2	0	2	2	0	0	0	2	2	2	2	0	2	0	2	2	2	0	0	0	2	2	0	0	0	2	0	0	2	0	2	2	2	0	0	2	0	0	0
EAW78-051	EAW78	41.2365601	65.16610468	78.94832612	2	2	2	2	0	0	2	0	0	0	2	2	0	2	2	2	2	0	2	0	2	2	2	0	0	0	2	2	0	0	0	2	0	0	2	0	2	2	2	0	0	2	0	0	0
EAW78-053	EAW78	38.77411186	63.50720993	77.81488768	0	0	0	0	2	2	0	0	2	2	0	0	0	2	2	2	2	0	2	0	0	0	2	2	0	0	0	0	0	0	0	2	0	0	2	0	2	2	2	0	0	2	0	0	0
EAW78-054	EAW78	40.34531328	61.95412843	80.74603712	0	0	0	0	2	2	2	0	0	0	2	2	0	2	2	2	2	0	2	0	2	2	2	0	0	0	2	2	0	0	0	2	0	0	2	0	2	2	2	0	0	2	0	0	0
EAW78-062	EAW78	42.61765664	66.08839027	80.31392404	2	2	2	2	0	0	2	0	2	2	0	0	0	2	2	2	2	0	2	0	2	2	2	0	0	0	2	2	0	0	0	2	0	0	2	0	2	2	2	0	0	2	0	0	0
EAW78-064	EAW78	43.40241732	66.09096677	81.91123675	2	2	2	2	0	0	0	0	2	2	0	0	0	2	2	2	2	0	2	0	2	2	2	0	0	0	2	2	0	0	0	2	0	0	2	0	2	2	2	0	0	2	0	0	0
EAW78-076	EAW78	42.18950244	66.21678761	79.53728458	0	0	0	0	2	2	2	0	0	0	2	2	0	2	2	2	2	0	2	0	2	2	2	0	0	0	2	2	0	0	0	2	0	0	2	0	2	2	2	0	0	2	0	0	0
EAW78-080	EAW78	40.97269226	65.02437498	78.27198445	2	2	2	2	0	0	2	0	0	0	2	2	0	2	2	2	2	0	2	0	2	2	2	0	0	0	2	2	0	0	0	2	0	2	2	0	2	2	2	0	0	2	0	0	0
EAW78-084	EAW78	40.29106433	62.66668537	79.43402633	0	0	0	0	2	2	2	0	0	0	2	2	0	2	2	2	2	0	2	0	2	2	2	0	0	0	2	2	0	0	0	2	0	0	2	0	2	2	2	0	0	2	0	0	0
EAW78-085	EAW78	42.79911615	65.76448283	79.93978378	2	2	2	2	0	0	0	0	2	2	0	0	0	2	2	2	2	0	2	0	0	0	2	2	0	0	0	0	0	0	0	2	0	2	2	0	2	2	2	0	0	2	0	0	0
EAW78-086	EAW78	43.58802818	67.62773766	81.81039449	0	0	0	0	2	2	2	0	0	0	2	2	0	2	2	2	2	0	2	0	2	2	2	0	0	0	2	2	0	0	0	2	0	0	2	0	2	2	2	0	0	2	0	0	0
EAW78-091	EAW78	39.17988539	63.83297194	78.44097851	2	2	2	2	0	0	0	0	2	2	0	0	0	2	2	2	2	0	2	0	0	0	2	2	0	0	0	0	0	0	0	2	0	0	2	0	2	2	2	0	0	2	0	0	0
EAW78-094	EAW78	47.80412284	68.46020629	82.12371105	2	0	0	0	2	2	2	0	2	2	0	0	0	2	2	2	2	0	2	0	0	2	2	2	0	0	2	2	0	0	0	2	0	0	2	0	2	2	2	0	0	2	0	0	0
EAW78-099	EAW78	44.2893167	67.11896279	80.5744553	0	0	0	0	2	2	2	0	0	0	2	2	0	2	2	2	2	0	2	0	2	2	2	0	0	0	2	2	0	0	0	2	0	0	2	0	2	2	2	0	0	2	0	0	0
EAW78-100	EAW78	44.71685247	66.93415176	81.68727053	2	2	2	2	0	0	0	0	2	2	0	0	0	2	2	2	2	0	2	0	0	0	2	2	0	0	0	0	0	0	0	2	0	0	2	0	2	2	2	0	0	2	0	0	0
EAW78-106	EAW78	40.41662297	64.94167703	78.18845567	2	2	2	2	0	0	2	0	2	2	0	0	0	2	2	2	2	0	2	0	2	2	2	0	0	0	2	2	0	0	0	2	0	2	2	0	2	2	2	0	0	2	0	0	0
EAW78-107	EAW78	45.5378408	67.91527908	80.773045	0	0	0	0	2	2	2	0	0	0	2	2	0	2	2	2	2	0	2	0	2	2	2	0	0	0	2	2	0	0	0	2	0	0	2	0	2	2	2	0	0	2	0	0	0
EAW78-108	EAW78	40.97631018	64.28130226	77.57991906	2	2	2	2	0	0	0	0	0	0	2	2	0	2	2	2	2	0	2	0	0	0	2	2	0	0	0	0	0	0	0	2	0	0	2	0	2	2	2	0	0	2	0	0	0
EAW78-111	EAW78	41.54771152	65.20181098	80.65389993	0	0	0	0	2	2	2	0	0	0	2	2	0	2	2	2	2	0	2	0	2	2	2	0	0	0	2	2	0	0	0	2	0	0	2	0	2	2	2	0	0	2	0	0	0
EAW78-112	EAW78	43.09122942	65.49484927	82.97924622	2	2	2	2	0	0	2	0	0	0	2	2	0	2	2	2	2	0	2	0	2	2	2	0	0	0	2	2	0	0	0	2	0	0	2	0	2	2	2	0	0	2	0	0	0
EAW78-120	EAW78	43.11413604	68.05260123	82.00059331	0	0	0	0	2	2	2	0	2	2	0	0	0	2	2	2	2	0	2	0	2	2	2	0	0	0	2	2	0	0	0	2	0	0	2	0	2	2	2	0	0	2	0	0	0
EAW78-122	EAW78	39.74318524	58.57684535	75.88116051	2	2	2	2	0	0	0	0	0	0	2	2	0	2	2	2	2	0	2	0	2	2	2	0	0	0	0	0	0	0	0	2	0	2	2	0	2	2	2	0	0	2	0	0	0
EAW78-134	EAW78	44.09535215	65.95750171	80.63532241	2	2	2	2	0	0	2	0	2	2	0	0	0	2	2	2	2	0	2	0	2	2	2	0	0	0	2	2	0	0	0	2	0	0	2	0	2	2	2	0	0	2	0	0	0
EAW78-135	EAW78	41.83123457	65.28319139	78.23583797	0	0	0	0	2	2	2	0	0	0	2	2	0	2	2	2	2	0	2	0	2	2	2	0	0	0	2	2	0	0	0	2	0	0	2	0	2	2	2	0	0	2	0	0	0
EAW78-137	EAW78	40.96078172	62.37568448	79.2191633	0	0	0	0	2	2	2	0	0	0	2	2	0	2	2	2	2	0	2	0	2	2	2	0	0	0	2	2	0	0	0	2	0	0	2	0	2	2	2	0	0	2	0	0	0
EAW78-140	EAW78	38.70692776	59.09579455	76.77816749	0	0	0	0	2	2	2	0	0	0	2	2	0	2	2	2	2	0	2	0	2	2	2	0	0	0	2	2	0	0	0	2	0	0	2	0	2	2	2	0	0	2	0	0	0
EAW78-145	EAW78	41.01350685	62.43306849	80.20076619	0	0	0	0	2	2	0	0	2	2	0	0	0	2	2	2	2	0	2	0	0	0	2	2	0	0	0	0	0	0	0	2	0	0	2	0	2	2	2	0	0	2	0	0	0
EAW78-148	EAW78	43.58262247	66.84933528	81.48895452	2	2	2	2	0	0	0	0	0	0	2	2	0	2	2	2	2	0	2	0	2	2	2	0	0	0	0	0	0	0	0	2	0	0	2	0	2	2	2	0	0	2	0	0	0
EAW78-158	EAW78	38.93760731	58.80301494	77.10383275	0	0	0	0	2	2	2	0	0	0	2	2	0	2	2	2	2	0	2	0	2	2	2	0	0	0	2	2	0	0	0	2	0	0	2	0	2	2	2	0	0	2	0	0	0
EAW78-159	EAW78	40.06354221	59.49002881	76.39102071	0	0	0	0	2	2	2	0	0	0	2	2	0	2	2	2	2	0	2	0	2	2	2	0	0	0	2	2	0	0	0	2	0	0	2	0	2	2	2	0	0	2	0	0	0
EAW78-160	EAW78	44.66451081	67.25318469	81.56165078	2	2	2	2	0	0	2	0	0	0	2	2	0	2	2	2	2	0	2	0	2	2	2	0	0	0	2	2	0	0	0	2	0	0	2	0	2	2	2	0	0	2	0	0	0
EAW78-168	EAW78	41.63198011	63.14278502	79.26892905	2	2	2	2	0	0	0	0	2	2	0	0	0	2	2	2	2	0	2	0	0	0	2	2	0	0	0	0	0	0	0	2	0	0	2	0	2	2	2	0	0	2	0	0	0
EAW78-169	EAW78	43.34305451	65.43429604	80.36766063	0	0	0	0	2	2	2	0	2	2	0	0	0	2	2	2	2	0	2	0	2	2	2	0	0	0	2	2	0	0	0	2	0	0	2	0	2	2	2	0	0	2	0	0	0
EAW78-170	EAW78	44.41213042	67.25324964	81.36304129	2	2	2	2	0	0	0	0	2	2	0	0	0	2	2	2	2	0	2	0	0	0	2	2	0	0	0	0	0	0	0	2	0	2	2	0	2	2	2	0	0	2	0	0	0
EAW78-174	EAW78	39.67105083	61.99603132	77.24039716	0	0	0	0	2	2	2	0	2	2	0	0	0	2	2	2	2	0	2	0	2	2	2	0	0	0	2	2	0	0	0	2	0	0	2	0	2	2	2	0	0	2	0	0	0
EAW78-176	EAW78	46.46152741	68.79086641	82.94015319	0	0	0	0	2	2	2	0	0	0	2	2	0	2	2	2	2	0	2	0	0	0	2	2	0	0	0	0	0	0	0	2	0	0	2	0	2	2	2	0	0	2	0	0	0
EAW78-177	EAW78	40.32930402	64.69235613	81.48019742	2	0	0	0	2	2	2	0	0	0	2	2	0	2	2	2	2	0	2	0	2	2	2	0	0	0	2	2	0	0	0	2	0	0	2	0	2	2	2	0	0	2	0	0	0
EAW78-181	EAW78	40.97952869	64.2736667	79.78176217	2	2	2	2	0	0	0	0	2	2	0	0	0	2	2	2	2	0	2	0	0	0	2	2	0	0	0	0	0	0	0	2	0	2	2	0	2	2	2	0	0	2	0	0	0
EAW78-188	EAW78	46.41721171	68.3949047	83.12815588	0	0	0	0	2	2	2	0	0	0	2	2	0	2	2	2	2	0	2	0	2	2	2	0	0	0	2	2	0	0	0	2	0	0	2	0	2	2	2	0	0	2	0	0	0
EAW78-190	EAW78	38.02641864	61.05182717	74.56965887	0	0	0	0	2	2	2	0	0	0	2	2	0	2	2	2	2	0	2	0	2	2	2	0	0	0	2	2	0	0	0	2	0	0	2	0	2	2	2	0	0	2	0	0	0
EAW78-197	EAW78	39.8073605	61.21563983	78.32193087	0	0	0	0	2	2	2	0	0	0	2	2	0	2	2	2	2	0	2	0	2	2	2	0	0	0	2	2	0	0	0	2	0	0	2	0	2	2	2	0	0	2	0	0	0
EAW78-201	EAW78	41.86987891	66.16159574	80.50312351	2	2	2	2	2	0	2	0	0	0	2	2	0	2	2	2	2	0	2	0	2	2	2	0	0	0	2	2	0	0	0	2	0	0	2	0	2	2	2	0	0	2	0	0	0
EAW78-212	EAW78	42.02514093	65.61788285	78.37347032	2	2	2	2	0	2	2	0	0	0	2	2	0	2	2	2	2	0	2	0	2	2	2	0	0	0	2	2	0	0	0	2	0	0	2	0	2	2	2	0	0	2	0	0	0
EAW78-216	EAW78	43.41497028	68.86567769	80.56386882	2	2	2	2	0	0	0	0	0	0	2	2	0	2	2	2	2	0	2	0	0	0	2	2	0	0	0	0	0	0	0	2	0	0	2	0	2	2	2	0	0	2	0	0	0
EAW78-220	EAW78	43.80766961	67.19352395	81.22067804	0	0	0	0	2	2	0	0	2	2	0	0	0	2	2	2	2	0	2	0	0	0	2	2	0	0	0	0	0	0	0	2	0	0	2	0	2	2	2	0	0	2	0	0	0
EAW78-221	EAW78	42.2665593	66.61097498	81.12777273	0	0	0	0	2	2	2	0	0	0	2	2	0	2	2	2	2	0	2	0	2	2	2	0	0	0	2	2	0	0	0	2	0	0	2	0	2	2	2	0	0	2	0	0	0
EAW78-223	EAW78	39.37195549	63.75148669	76.61178475	0	0	0	0	2	2	2	0	2	2	0	0	0	2	2	2	2	0	2	0	2	2	2	0	0	0	2	2	0	0	0	2	0	0	2	0	2	2	2	0	0	2	0	0	0
EAW78-230	EAW78	44.86573271	67.64458671	82.37876411	2	2	2	2	0	0	2	0	0	0	2	2	0	2	2	2	2	0	2	0	2	2	2	0	0	0	2	2	0	0	0	2	0	2	2	0	2	2	2	0	0	2	0	0	0
EAW78-237	EAW78	40.34817639	62.38618024	75.84612589	2	2	2	2	0	0	0	0	0	0	2	2	0	2	2	2	2	0	2	0	2	2	2	0	0	0	2	2	0	0	0	2	0	0	2	0	2	2	2	0	0	2	0	0	0
EAW78-239	EAW78	42.31920679	66.65876809	81.39047193	0	0	0	0	2	2	2	0	0	0	2	2	0	2	2	2	2	0	2	0	2	2	2	0	0	0	2	2	0	0	0	2	0	0	2	0	2	2	2	0	0	2	0	0	0
EAW78-242	EAW78	41.76947728	65.23319156	80.61417711	2	2	2	2	0	0	2	0	2	2	0	0	0	2	2	2	2	0	2	0	2	2	2	0	0	0	2	2	0	0	0	2	0	0	2	0	2	2	2	0	0	2	0	0	0
EAW78-243	EAW78	47.73626004	69.12896121	83.64768136	2	2	2	2	0	0	0	0	2	2	0	0	0	2	2	2	2	0	2	0	0	0	2	2	0	0	0	0	0	0	0	2	0	0	2	0	2	2	2	0	0	2	0	0	0
EAW78-245	EAW78	39.51948954	61.74871151	78.14891392	0	0	0	0	2	2	2	0	0	0	2	2	0	2	2	2	2	0	2	0	2	2	2	0	0	0	2	2	0	0	0	2	0	0	2	0	2	2	2	0	0	2	0	0	0
EAW78-246	EAW78	42.46886151	65.93697136	80.42072493	0	0	0	0	2	2	2	0	2	2	0	0	0	2	2	2	2	0	2	0	2	2	2	0	0	0	2	2	0	0	0	2	0	0	2	0	2	2	2	0	0	2	0	0	0
EAW78-247	EAW78	40.63951552	61.60190307	79.05323628	0	0	0	0	2	2	2	0	0	0	2	2	0	2	2	2	2	0	2	0	2	2	2	0	0	0	2	2	0	0	0	2	0	0	2	0	2	2	2	0	0	2	0	0	0
EAW78-251	EAW78	41.474452	66.14394517	80.24396675	2	2	2	2	0	0	0	0	0	0	2	2	0	2	2	2	2	0	2	0	0	0	2	2	0	0	0	0	0	0	0	2	0	2	2	0	2	2	2	0	0	2	0	0	0
EAW78-252	EAW78	42.66970896	66.92631971	80.52099447	0	0	0	0	2	2	2	0	2	2	0	0	0	2	2	2	2	0	2	0	2	2	2	0	0	0	2	2	0	0	0	2	0	0	2	0	2	2	2	0	0	2	0	0	0
EAW78-253	EAW78	41.20517884	65.25106012	81.39931538	2	2	2	2	0	0	0	0	0	0	2	2	0	2	2	2	2	0	2	0	0	0	2	2	0	0	0	0	0	0	0	2	0	0	2	0	2	2	2	0	0	2	0	0	0
EAW78-256	EAW78	42.45920762	65.51442309	78.30849431	2	2	2	2	0	0	0	0	2	2	0	0	0	2	2	2	2	0	2	0	0	0	2	2	0	0	0	0	0	0	0	2	0	0	2	0	2	2	2	0	0	2	0	0	0
EAW78-257	EAW78	38.94979139	59.99660576	76.76495136	2	2	2	2	0	0	0	0	2	2	0	0	0	2	2	2	2	0	2	0	0	0	2	2	0	0	0	0	0	0	0	2	0	0	2	0	2	2	2	0	0	2	0	0	0
EAW78-265	EAW78	42.99176352	67.66096616	81.45359188	2	0	0	0	2	2	2	0	0	0	2	2	0	2	2	2	2	0	2	0	2	2	2	0	0	0	2	2	0	0	0	2	0	0	2	0	2	2	2	0	0	2	0	0	0
EAW78-276	EAW78	44.43441671	68.09559683	81.74617953	2	2	2	2	0	0	2	0	0	0	2	2	0	2	2	2	2	0	2	0	2	2	2	0	0	0	2	2	0	0	0	2	0	0	2	0	2	2	2	0	0	2	0	0	0
EAW78-277	EAW78	42.18117072	66.1486579	80.80040287	0	0	0	0	2	2	2	0	0	0	2	2	0	2	2	2	2	0	2	0	2	2	2	0	0	0	2	2	0	0	0	2	0	0	2	0	2	2	2	0	0	2	0	0	0
EAW78-281	EAW78	43.12505557	67.64275267	79.12140093	0	0	0	0	2	2	2	0	2	2	0	0	0	2	2	2	2	0	2	0	2	2	2	0	0	0	2	2	0	0	0	2	0	0	2	0	2	2	2	0	0	2	0	0	0
EAW78-282	EAW78	39.76802835	60.33112684	78.35466565	0	0	0	0	2	2	2	0	0	0	2	2	0	2	2	2	2	0	2	0	2	2	2	0	0	0	2	2	0	0	0	2	0	0	2	0	2	2	2	0	0	2	0	0	0
EAW78-283	EAW78	42.82249002	65.94852013	80.49059707	0	0	0	0	2	2	2	0	0	0	2	2	0	2	2	2	2	0	2	0	2	2	2	0	0	0	2	2	0	0	0	2	0	0	2	0	2	2	2	0	0	2	0	0	0
EAW78-287	EAW78	40.06467484	60.78304805	76.7346864	2	2	2	2	0	0	2	0	2	2	0	0	0	2	2	2	2	0	2	0	2	2	2	0	0	0	2	2	0	0	0	2	0	0	2	0	2	2	2	0	0	2	0	0	0
EAW78-291	EAW78	39.91135792	63.0968579	75.75855676	0	0	0	0	2	2	2	0	2	2	0	0	0	2	2	2	2	0	2	0	2	2	2	0	0	0	2	2	0	0	0	2	0	0	2	0	2	2	2	0	0	2	0	0	0
EAW78-300	EAW78	39.79589536	60.03324416	79.55943429	0	0	0	0	2	2	2	0	0	0	2	2	0	2	2	2	2	0	2	0	2	2	2	0	0	0	2	2	0	0	0	2	0	0	2	0	2	2	2	0	0	2	0	0	0
EAW78-301	EAW78	45.17753076	68.19332998	80.73074428	2	2	2	2	0	0	0	0	0	0	2	2	0	2	2	2	2	0	2	0	0	0	2	2	0	0	0	0	0	0	0	2	0	0	2	0	2	2	2	0	0	2	0	0	0
EAW78-303	EAW78	39.35131514	62.11061577	77.68070286	2	2	2	2	0	0	0	0	2	2	0	0	0	2	2	2	2	0	2	0	0	0	2	2	0	0	0	0	0	0	0	2	0	0	2	0	2	2	2	0	0	2	0	0	0
EAW78-306	EAW78	44.75030625	68.70382764	81.16345359	2	2	2	2	0	0	2	0	0	0	2	2	0	2	2	2	2	0	2	0	2	2	2	0	0	0	2	2	0	0	0	2	0	2	2	0	2	2	2	0	0	2	0	0	0
EAW78-314	EAW78	47.13040483	68.69296516	82.09467182	0	0	0	0	2	2	2	0	0	0	2	2	0	2	2	2	2	0	2	0	2	2	2	0	0	0	2	2	0	0	0	2	0	0	2	0	2	2	2	0	0	2	0	0	0
EAW78-315	EAW78	42.06381055	65.59947152	80.94867397	2	2	2	2	0	0	2	0	0	0	2	2	0	2	2	2	2	0	2	0	2	2	2	0	0	0	2	2	0	0	0	2	0	0	2	0	2	2	2	0	0	2	0	0	0
EAW78-316	EAW78	46.46450312	67.94439687	82.09453087	2	2	2	2	0	0	2	0	2	2	0	0	0	2	2	2	2	0	2	0	2	2	2	0	0	0	2	2	0	0	0	2	0	0	2	0	2	2	2	0	0	2	0	0	0
EAW78-320	EAW78	42.57583565	66.41263081	81.38550813	2	2	2	2	0	0	2	0	0	0	2	2	0	2	2	2	2	0	2	0	2	2	2	0	0	0	2	2	0	0	0	2	0	0	2	0	2	2	2	0	0	2	0	0	0
EAW78-325	EAW78	38.6361047	62.78973267	79.73711356	2	2	2	2	0	0	0	0	0	0	2	2	0	2	2	2	2	0	2	0	0	0	2	2	0	0	0	0	0	0	0	2	0	0	2	0	2	2	2	0	0	2	0	0	0
EAW78-326	EAW78	41.85193671	66.38722256	79.79561427	2	2	2	2	0	0	2	0	0	0	2	2	0	2	2	2	2	0	2	0	2	2	2	0	0	0	2	2	0	0	0	2	0	2	2	0	2	2	2	0	0	2	0	0	0
EAW78-330	EAW78	44.43447177	68.09988314	80.27392282	0	0	0	0	2	2	2	0	2	2	0	0	0	2	2	2	2	0	2	0	2	2	2	0	0	0	2	2	0	0	0	2	0	0	2	0	2	2	2	0	0	2	0	0	0
EAW78-331	EAW78	42.73788392	66.81033197	80.67522198	2	2	2	2	0	0	0	0	2	2	0	0	0	2	2	2	2	0	2	0	0	0	2	2	0	0	0	0	0	0	0	2	0	2	2	0	2	2	2	0	0	2	0	0	0
EAW78-334	EAW78	40.54148778	66.07508604	79.18794681	2	2	2	2	0	0	2	0	0	0	2	2	0	2	2	2	2	0	2	0	2	2	2	0	0	0	2	2	0	0	0	2	0	2	2	0	2	2	2	0	0	2	0	0	0
EAW78-343	EAW78	44.58617911	68.24155577	82.23645602	0	0	0	0	2	2	2	0	0	0	2	2	0	2	2	2	2	0	2	0	2	2	2	0	0	0	2	2	0	0	0	2	0	0	2	0	2	2	2	0	0	2	0	0	0
EAW78-344	EAW78	45.8161212	67.62882785	80.41464233	0	0	0	0	2	2	2	0	2	2	0	0	0	2	2	2	2	0	2	0	2	2	2	0	0	0	2	2	0	0	0	2	0	0	2	0	2	2	2	0	0	2	0	0	0
EAW78-347	EAW78	45.08556118	66.98445944	82.10153044	0	0	0	0	2	2	2	0	0	0	2	2	0	2	2	2	2	0	2	0	2	2	2	0	0	0	2	2	0	0	0	2	0	0	2	0	2	2	2	0	0	2	0	0	0
EAW78-349	EAW78	44.22002404	67.88403427	82.09302156	0	0	0	0	2	2	0	0	2	2	0	0	0	2	2	2	2	0	2	0	0	0	2	2	0	0	0	0	0	0	0	2	0	0	2	0	2	2	2	0	0	2	0	0	0
EAW78-359	EAW78	42.38464249	66.05654362	81.86616952	0	0	0	0	2	2	2	0	0	0	2	2	0	2	2	2	2	0	2	0	2	2	2	0	0	0	2	2	0	0	0	2	0	0	2	0	2	2	2	0	0	2	0	0	0
EAW78-363	EAW78	44.89612918	68.67829675	81.17817675	0	0	0	0	2	2	2	0	0	0	2	2	0	2	2	2	2	0	2	0	2	2	2	0	0	0	2	2	0	0	0	2	0	0	2	0	2	2	2	0	0	2	0	0	0
EAW78-365	EAW78	38.72750641	60.27204989	78.8490404	0	0	0	0	2	2	2	0	0	0	2	2	0	2	2	2	2	0	2	0	2	2	2	0	0	0	2	2	0	0	0	2	0	0	2	0	2	2	2	0	0	2	0	0	0
EAW78-366	EAW78	40.17793939	62.80306161	78.83718112	0	0	0	0	2	2	2	0	0	0	2	2	0	2	2	2	2	0	2	0	2	2	2	0	0	0	2	2	0	0	0	2	0	0	2	0	2	2	2	0	0	2	0	0	0
EAW78-367	EAW78	43.00360736	66.97040852	80.40222523	2	2	2	2	0	0	2	0	0	0	2	2	0	2	2	2	2	0	2	0	2	2	2	0	0	0	2	2	0	0	0	2	0	0	2	0	2	2	2	0	0	2	0	0	0
EAW78-378	EAW78	40.1421139	64.56024744	79.14932555	0	0	0	0	2	2	2	0	0	0	2	2	0	2	2	2	2	0	2	0	2	2	2	0	0	0	2	2	0	0	0	2	0	0	2	0	2	2	2	0	0	2	0	0	0
EAW78-391	EAW78	46.08794933	68.15560794	82.97765027	2	2	2	2	0	0	0	0	0	0	2	2	0	2	2	2	2	0	2	0	0	0	2	2	0	0	0	0	0	0	0	2	0	0	2	0	2	2	2	0	0	2	0	0	0
EAW78-396	EAW78	42.57874841	66.31855557	80.2498219	0	0	0	0	2	2	2	0	0	0	2	2	0	2	2	2	2	0	2	0	2	2	2	0	0	0	0	0	0	0	0	2	0	0	2	0	2	2	2	0	0	2	0	0	0
EAW78-400	EAW78	40.03497182	62.96615806	78.91605172	2	2	2	2	0	2	0	0	2	2	0	0	0	2	2	2	2	0	2	0	0	0	2	2	0	0	0	0	0	0	0	2	0	0	2	0	2	2	2	0	0	2	0	0	0
EAW78-402	EAW78	41.12663316	65.62137361	79.9005417	2	2	2	2	0	0	0	0	2	2	0	0	0	2	2	2	2	0	2	0	0	0	2	2	0	0	0	0	0	0	0	2	0	2	2	0	2	2	2	0	0	2	0	0	0
EAW78-407	EAW78	45.0953483	67.36759659	82.06337253	0	0	0	0	2	2	2	0	2	2	0	0	0	2	2	2	2	0	2	0	2	2	2	0	0	0	2	2	0	0	0	2	0	0	2	0	2	2	2	0	0	2	0	0	0
EAW78-414	EAW78	45.36835201	68.58310867	82.12338015	0	0	0	0	2	2	0	0	2	2	0	0	0	2	2	2	2	0	2	0	0	0	2	2	0	0	0	0	0	0	0	2	0	0	2	0	2	2	2	0	0	2	0	0	0
EAW78-421	EAW78	41.98390215	66.29223459	80.12718043	0	0	0	0	2	2	2	0	0	0	2	2	0	2	2	2	2	0	2	0	2	2	2	0	0	0	2	2	0	0	0	2	0	0	2	0	2	2	2	0	0	2	0	0	0
EAW78-425	EAW78	39.0294444	61.79504707	79.06800273	0	0	0	0	2	2	2	0	0	0	2	2	0	2	2	2	2	0	2	0	2	2	2	0	0	0	2	2	0	0	0	2	0	0	2	0	2	2	2	0	0	2	0	0	0
EAW78-436	EAW78	41.08760848	66.00720676	78.9064804	2	2	2	2	0	0	0	0	2	2	0	0	0	2	2	2	2	0	2	0	0	0	2	2	0	0	0	0	0	0	0	2	0	0	2	0	2	2	2	0	0	2	0	0	0
EAW78-437	EAW78	41.34740681	63.388066	79.29704811	2	2	2	2	0	2	0	0	2	2	0	0	0	2	2	2	2	0	2	0	0	0	2	2	0	0	0	0	0	0	0	2	0	0	2	0	2	2	2	0	0	2	0	0	0
EAW78-441	EAW78	41.37377334	65.42098168	77.57857102	0	0	0	0	2	2	2	0	2	2	0	0	0	2	2	2	2	0	2	0	2	2	2	0	0	0	2	2	0	0	0	2	0	0	2	0	2	2	2	0	0	2	0	0	0
EAW78-442	EAW78	43.52583043	66.83480847	80.94989317	0	0	0	0	2	2	2	0	0	0	2	2	0	2	2	2	2	0	2	0	2	2	2	0	0	0	2	2	0	0	0	2	0	0	2	0	2	2	2	0	0	2	0	0	0
EAW78-448	EAW78	44.58598967	68.55345228	81.65363927	2	0	0	0	2	2	2	0	0	0	2	2	0	2	2	2	2	0	2	0	2	2	2	0	0	0	2	2	0	0	0	2	0	0	2	0	2	2	2	0	0	2	0	0	0
EAW78-450	EAW78	45.97749134	68.99323458	81.7659517	0	0	0	0	2	2	0	0	2	2	0	0	0	2	2	2	2	0	2	0	0	0	2	2	0	0	0	0	0	0	0	2	0	0	2	0	2	2	2	0	0	2	0	0	0
EAW78-452	EAW78	40.2901158	64.240183	79.95731245	0	0	0	0	2	0	2	0	2	2	0	0	0	2	2	2	2	0	2	0	2	2	2	0	0	0	2	2	0	0	0	2	0	0	2	0	2	2	2	0	0	2	0	0	0
EAW78-458	EAW78	41.39385095	63.7678514	79.31381391	2	2	2	2	0	0	0	0	0	0	2	2	0	2	2	2	2	0	2	0	0	0	2	2	0	0	0	0	0	0	0	2	0	0	2	0	2	2	2	0	0	2	0	0	0
EAW78-460	EAW78	43.81980501	65.90449722	80.84368395	0	0	0	0	2	2	0	0	2	2	0	0	0	2	2	2	2	0	2	0	0	0	2	2	0	0	0	0	0	0	0	2	0	0	2	0	2	2	2	0	0	2	0	0	0
EAW78-461	EAW78	43.4384443	67.83536718	80.89772232	0	0	0	0	2	2	2	0	0	0	2	2	0	2	2	2	2	0	2	0	2	2	2	0	0	0	2	2	0	0	0	2	0	0	2	0	2	2	2	0	0	2	0	0	0
EAW78-463	EAW78	42.66103286	67.35846171	80.60810046	2	2	2	2	0	0	0	0	0	0	2	2	0	2	2	2	2	0	2	0	0	0	2	2	0	0	0	0	0	0	0	2	0	2	2	0	2	2	2	0	0	2	0	0	0
EAW78-465	EAW78	40.20342238	63.02929382	78.25639898	2	2	2	2	0	0	2	0	2	2	0	0	0	2	2	2	2	0	2	0	2	2	2	0	0	0	2	2	0	0	0	2	0	2	2	0	2	2	2	0	0	2	0	0	0
EAW78-467	EAW78	41.98147461	66.98894109	79.75537883	0	0	0	0	2	2	2	0	2	2	0	0	0	2	2	2	2	0	2	0	2	2	2	0	0	0	2	2	0	0	0	2	0	0	2	0	2	2	2	0	0	2	0	0	0
EAW78-476	EAW78	46.60092838	67.62292597	81.68974812	0	0	0	0	2	2	2	0	2	2	0	0	0	2	2	2	2	0	2	0	2	2	2	0	0	0	2	2	0	0	0	2	0	0	2	0	2	2	2	0	0	2	0	0	0
EAW78-477	EAW78	42.92206394	65.94003993	80.55633879	2	2	2	2	0	2	0	0	0	0	2	2	0	2	2	2	2	0	2	0	0	0	2	2	0	0	0	0	0	0	0	2	0	0	2	0	2	2	2	0	0	2	0	0	0
EAW78-484	EAW78	41.98105223	65.07389233	78.30813667	2	2	2	2	0	0	0	0	0	0	2	2	0	2	2	2	2	0	2	0	2	2	2	0	0	0	2	2	0	0	0	2	0	2	2	0	2	2	2	0	0	2	0	0	0
EAW78-485	EAW78	43.37142745	65.65253745	81.28948627	0	0	0	0	2	0	2	0	2	2	0	0	0	2	2	2	2	0	2	0	2	2	2	0	0	0	2	2	0	0	0	2	0	0	2	0	2	2	2	0	0	2	0	0	0
EAW78-489	EAW78	44.71438243	68.13631609	81.9025613	0	0	0	0	2	2	2	0	0	0	2	2	0	2	2	2	2	0	2	0	2	2	2	0	0	0	2	2	0	0	0	2	0	0	2	0	2	2	2	0	0	2	0	0	0
EAW78-491	EAW78	44.18108433	67.93935818	79.65302477	2	2	2	2	0	0	0	0	0	0	2	2	0	2	2	2	2	0	2	0	2	2	2	0	0	0	2	2	0	0	0	2	0	0	2	0	2	2	2	0	0	2	0	0	0
EAW78-495	EAW78	43.22708541	67.56336844	81.38165008	0	0	0	0	2	2	2	0	0	0	2	2	0	2	2	2	2	0	2	0	2	2	2	0	0	0	2	2	0	0	0	2	0	0	2	0	2	2	2	0	0	2	0	0	0
EAW78-499	EAW78	48.46937476	69.06769541	82.022446	0	0	0	0	2	2	2	0	2	2	0	0	0	2	2	2	2	0	2	0	0	2	2	2	0	0	2	2	0	0	0	2	0	0	2	0	2	2	2	0	0	2	0	0	0
EAW78-503	EAW78	40.70569781	65.02699467	77.42165346	2	2	2	2	0	0	0	0	2	2	0	0	0	2	2	2	2	0	2	0	0	0	2	2	0	0	0	0	0	0	0	2	0	2	2	0	2	2	2	0	0	2	0	0	0
EAW78-505	EAW78	42.37992237	66.12142872	79.20657491	0	0	0	0	2	2	0	0	2	2	0	0	0	2	2	2	2	0	2	0	0	0	2	2	0	0	0	0	0	0	0	2	0	0	2	0	2	2	2	0	0	2	0	0	0
EAW78-506	EAW78	44.26243112	68.48154359	81.90106309	2	2	2	2	0	0	0	0	0	0	2	2	0	2	2	2	2	0	2	0	2	2	2	0	0	0	2	2	0	0	0	2	0	2	2	0	2	2	2	0	0	2	0	0	0
EAW78-512	EAW78	45.82652082	68.29144883	82.31041019	0	0	0	0	2	2	2	0	0	0	2	2	0	2	2	2	2	0	2	0	2	2	2	0	0	0	2	2	0	0	0	2	0	0	2	0	2	2	2	0	0	2	0	0	0
EAW78-514	EAW78	41.02907989	65.53691858	79.66347881	0	0	0	0	2	2	2	0	0	0	2	2	0	2	2	2	2	0	2	0	2	2	2	0	0	0	2	2	0	0	0	2	0	0	2	0	2	2	2	0	0	2	0	0	0
EAW78-515	EAW78	44.10064482	66.40571078	81.06035586	2	2	2	2	0	0	0	0	2	2	0	0	0	2	2	2	2	0	2	0	0	0	2	2	0	0	0	0	0	0	0	2	0	0	2	0	2	2	2	0	0	2	0	0	0
EAW78-517	EAW78	41.99464381	63.95478434	79.50096798	2	2	2	2	0	0	2	0	0	0	2	2	0	2	2	2	2	0	2	0	2	2	2	0	0	0	2	2	0	0	0	2	0	0	2	0	2	2	2	0	0	2	0	0	0
EAW78-520	EAW78	41.63558839	65.57485283	77.44841459	0	0	0	0	2	2	2	0	2	2	0	0	0	2	2	2	2	0	2	0	2	2	2	0	0	0	2	2	0	0	0	2	0	0	2	0	2	2	2	0	0	2	0	0	0
EAW78-522	EAW78	41.07078887	63.7706069	79.39418948	2	2	2	2	2	0	2	0	2	2	2	0	0	2	2	2	2	0	2	0	0	0	2	2	0	0	0	2	0	0	0	2	0	0	2	0	2	2	2	0	0	2	0	0	0
EAW78-523	EAW78	47.68067946	68.4990825	82.69809713	2	2	2	2	2	0	0	0	2	2	0	0	0	2	2	2	2	0	2	0	0	0	2	2	0	0	0	0	0	0	0	2	0	0	2	0	2	2	2	0	0	2	0	0	0
EAW78-524	EAW78	45.8316264	68.53172934	82.32116499	0	0	0	0	2	2	2	0	2	2	0	0	0	2	2	2	2	0	2	0	2	2	2	0	0	0	2	2	0	0	0	2	0	0	2	0	2	2	2	0	0	2	0	0	0
EAW78-525	EAW78	41.14641184	65.24904717	80.69216966	0	0	0	0	2	2	2	0	2	2	0	0	0	2	2	2	2	0	2	0	0	0	2	2	0	0	0	0	0	0	0	2	0	0	2	0	2	2	2	0	0	2	0	0	0
EAW78-529	EAW78	42.85706988	65.72909991	78.83310386	0	0	0	0	2	2	2	0	0	0	2	2	0	2	2	2	2	0	2	0	2	2	2	0	0	0	2	2	0	0	0	2	0	0	2	0	2	2	2	0	0	2	0	0	0
EAW78-535	EAW78	41.0846301	63.60543977	78.22631778	2	2	2	2	2	0	0	0	2	2	0	0	0	2	2	2	2	0	2	0	2	2	2	0	0	0	2	2	0	0	0	2	0	2	2	0	2	2	2	0	0	2	0	0	0
EAW78-542	EAW78	41.91107451	65.30938774	79.62889134	2	2	2	2	0	0	2	0	2	2	0	0	0	2	2	2	2	0	2	0	2	2	2	0	0	0	2	2	0	0	0	2	0	2	2	0	2	2	2	0	0	2	0	0	0
EAW78-543	EAW78	45.17944157	67.41278278	78.45615985	0	0	0	0	2	2	2	0	2	2	0	0	0	2	2	2	2	0	2	0	2	2	2	0	0	0	2	2	0	0	0	2	0	0	2	0	2	2	2	0	0	2	0	0	0
EAW78-546	EAW78	44.21852856	66.24638333	82.20149329	0	0	0	0	2	2	2	0	0	0	2	2	0	2	2	2	2	0	2	0	2	2	2	0	0	0	2	2	0	0	0	2	0	0	2	0	2	2	2	0	0	2	0	0	0
EAW78-547	EAW78	40.90298381	64.86310469	78.34954634	0	0	0	0	2	2	2	0	0	0	2	0	0	2	2	2	2	0	2	0	2	2	2	0	0	0	2	2	0	0	0	2	0	0	2	0	2	2	2	0	0	2	0	0	0
EAW78-549	EAW78	45.15200675	68.00193957	79.82904188	0	0	0	0	2	2	2	0	0	0	2	2	0	2	2	2	2	0	2	0	2	2	2	0	0	0	2	2	0	0	0	2	0	0	2	0	2	2	2	0	0	2	0	0	0
EAW78-550	EAW78	40.5918766	62.84297074	77.28130792	2	2	2	2	2	0	0	0	2	2	0	0	0	2	2	2	2	0	2	0	2	2	2	0	0	0	2	2	0	0	0	2	0	0	2	0	2	2	2	0	0	2	0	0	0
EAW78-555	EAW78	39.84007576	62.70051994	77.56977137	2	2	2	2	2	0	0	0	2	2	0	0	0	2	2	2	2	0	2	0	2	2	2	0	0	0	2	2	0	0	0	2	0	2	2	0	2	2	2	0	0	2	0	0	0
EAW78-556	EAW78	41.74182179	65.28636672	79.27867243	0	0	0	0	2	2	2	0	2	2	0	0	0	2	2	2	2	0	2	0	2	2	2	0	0	0	2	2	0	0	0	2	0	0	2	0	2	2	2	0	0	2	0	0	0
EAW78-565	EAW78	42.52459895	65.31638551	78.12910178	0	0	0	0	2	2	2	0	0	0	2	2	0	2	2	2	2	0	2	0	2	2	2	0	0	0	2	2	0	0	0	2	0	0	2	0	2	2	2	0	0	2	0	0	0
EAW78-568	EAW78	41.12390331	63.4562598	77.91140197	2	2	2	2	0	0	0	0	2	2	0	0	0	2	2	2	2	0	2	0	2	2	2	0	0	0	2	2	0	0	0	2	0	2	2	0	2	2	2	0	0	2	0	0	0
EAW78-570	EAW78	40.36885455	62.25061474	79.64738796	2	2	2	2	0	0	0	0	0	0	2	2	0	2	2	2	2	0	2	0	0	0	2	2	0	0	0	0	0	0	0	2	0	0	2	0	2	2	2	0	0	2	0	0	0
EAW78-571	EAW78	43.63581326	67.71097614	82.02929448	2	2	2	2	0	0	0	0	0	0	2	2	0	2	2	2	2	0	2	0	2	2	2	0	0	0	2	2	0	0	0	2	0	2	2	0	2	2	2	0	0	2	0	0	0
EAW78-573	EAW78	41.76582908	65.79814273	79.78918961	2	2	2	2	0	0	2	0	2	2	0	0	0	2	2	2	2	0	2	0	2	2	2	0	0	0	2	2	0	0	0	2	0	2	2	0	2	2	2	0	0	2	0	0	0
EAW78-574	EAW78	42.27708038	65.73142338	80.22806365	0	0	0	0	2	2	2	0	2	2	0	0	0	2	2	2	2	0	2	0	2	2	2	0	0	0	2	2	0	0	0	2	0	0	2	0	2	2	2	0	0	2	0	0	0
EAW78-575	EAW78	42.44282001	66.46695456	79.19593712	0	0	0	0	2	2	2	0	0	0	2	2	0	2	2	2	2	0	2	0	2	2	2	0	0	0	2	2	0	0	0	2	0	0	2	0	2	2	2	0	0	2	0	0	0
EAW78-576	EAW78	39.09269094	61.24852409	79.11005934	0	0	0	0	2	2	2	0	0	0	2	2	0	2	2	2	2	0	2	0	2	2	2	0	0	0	2	2	0	0	0	2	0	0	2	0	2	2	2	0	0	2	0	0	0
EAW78-583	EAW78	40.23645859	63.41538683	78.66948553	2	2	2	2	0	0	0	0	2	2	0	0	0	2	2	2	2	0	2	0	2	2	2	0	0	0	2	2	0	0	0	2	0	2	2	0	2	2	2	0	0	2	0	0	0
EAW78-585	EAW78	43.15925403	66.88041066	81.00397265	0	0	0	0	2	2	2	0	2	2	0	0	0	2	2	2	2	0	2	0	2	2	2	0	0	0	2	2	0	0	0	2	0	0	2	0	2	2	2	0	0	2	0	0	0
EAW78-589	EAW78	43.68774636	66.27623605	82.13317877	2	2	2	2	2	0	2	0	0	0	2	2	0	2	2	2	2	0	2	0	2	2	2	0	0	0	2	2	0	0	0	2	0	2	2	0	2	2	2	0	0	2	0	0	0
EAW78-593	EAW78	41.05604425	65.19532138	79.24219827	0	0	0	0	2	2	2	0	0	0	2	2	0	2	2	2	2	0	2	0	2	2	2	0	0	0	2	2	0	0	0	2	0	0	2	0	2	2	2	0	0	2	0	0	0
EAW78-595	EAW78	41.46947041	64.82537164	78.03493787	2	2	2	2	0	0	2	0	0	0	2	2	0	2	2	2	2	0	2	0	2	2	2	0	0	0	2	2	0	0	0	2	0	2	2	0	2	2	2	0	0	2	0	0	0
EAW78-596	EAW78	44.70319759	67.00650454	82.21319643	2	2	2	2	0	0	0	0	0	0	2	2	0	2	2	2	2	0	2	0	2	2	2	0	0	0	2	2	0	0	0	2	0	2	2	0	2	2	2	0	0	2	0	0	0
EAW78-599	EAW78	45.54121587	67.08699352	81.11780388	0	0	0	0	2	2	2	0	2	2	0	0	0	2	2	2	2	0	2	0	2	2	2	0	0	0	2	2	0	0	0	2	0	0	2	0	2	2	2	0	0	2	0	0	0
EAW78-604	EAW78	40.32100782	65.4210988	79.84608104	0	0	0	0	2	2	2	0	2	2	0	0	0	2	2	2	2	0	2	0	2	2	2	0	0	0	2	2	0	0	0	2	0	0	2	0	2	2	2	0	0	2	0	0	0
EAW78-605	EAW78	41.29405561	63.49077812	77.62714833	2	2	2	2	0	0	2	0	2	2	0	0	0	2	2	2	2	0	2	0	2	2	2	0	0	0	2	2	0	0	0	2	0	0	2	0	2	2	2	0	0	2	0	0	0
EAW78-609	EAW78	44.06351234	66.95158088	82.0541928	0	0	0	0	2	2	2	0	0	0	2	2	0	2	2	2	2	0	2	0	2	2	2	0	0	0	2	2	0	0	0	2	0	0	2	0	2	2	2	0	0	2	0	0	0
EAW78-611	EAW78	43.64953254	68.47550123	79.82341798	2	2	2	2	0	0	0	0	0	0	2	2	0	2	2	2	2	0	2	0	2	2	2	0	0	0	2	2	0	0	0	2	0	0	2	0	2	2	2	0	0	2	0	0	0
EAW78-612	EAW78	42.90313207	65.1370888	81.12752468	0	0	0	0	2	2	2	0	2	2	0	0	0	2	2	2	2	0	2	0	2	2	2	0	0	0	2	2	0	0	0	2	0	0	2	0	2	2	2	0	0	2	0	0	0
EAW78-616	EAW78	44.94571579	68.32755258	82.51864275	2	2	2	2	0	0	2	0	2	2	0	0	0	2	2	2	2	0	2	0	2	2	2	0	0	0	2	2	0	0	0	2	0	2	2	0	2	2	2	0	0	2	0	0	0
EAW78-647	EAW78	44.82206105	68.93831766	80.04542399	0	0	0	0	2	2	2	0	2	2	0	0	0	2	2	2	2	0	2	0	2	2	2	0	0	0	2	2	0	0	0	2	0	0	2	0	2	2	2	0	0	2	0	0	0
EAW78-650	EAW78	41.85535277	65.15019598	81.30699868	2	2	2	2	0	0	2	0	0	0	2	2	0	2	2	2	2	0	2	0	2	2	2	0	0	0	2	2	0	0	0	2	0	0	2	0	2	2	2	0	0	2	0	0	0
EAW78-655	EAW78	40.66964679	65.6259576	79.54332919	0	0	0	0	2	2	2	0	0	0	2	2	0	2	2	2	2	0	2	0	2	2	2	0	0	0	2	2	0	0	0	2	0	0	2	0	2	2	2	0	0	2	0	0	0
EAW78-656	EAW78	41.1026805	63.69442468	79.99084897	0	0	0	0	2	0	2	0	2	2	0	0	0	2	2	2	2	0	2	0	2	2	2	0	0	0	2	2	0	0	0	2	0	0	2	0	2	2	2	0	0	2	0	0	0
EAW78-661	EAW78	40.7893333	64.44821184	78.05860043	0	0	0	0	2	2	2	0	0	0	2	2	0	2	2	2	2	0	2	0	2	2	2	0	0	0	2	2	0	0	0	2	0	0	2	0	2	2	2	0	0	2	0	0	0
EAW78-664	EAW78	43.90573117	67.72716797	81.7895334	0	0	0	0	2	2	2	0	2	2	0	0	0	2	2	2	2	0	2	0	2	2	2	0	0	0	2	2	0	0	0	2	0	0	2	0	2	2	2	0	0	2	0	0	0
EAW78-665	EAW78	40.62364589	61.79989239	77.71935842	0	0	0	0	2	2	2	0	2	2	0	0	0	2	2	2	2	0	2	0	2	2	2	0	0	0	2	2	0	0	0	2	0	0	2	0	2	2	2	0	0	2	0	0	0
EAW78-668	EAW78	42.23447972	66.59052284	80.2734486	2	2	2	2	0	0	2	0	2	2	0	0	0	2	2	2	2	0	2	0	2	2	2	0	0	0	2	2	0	0	0	2	0	0	2	0	2	2	2	0	0	2	0	0	0
EAW78-671	EAW78	47.00316166	68.55522123	82.20523453	0	0	0	0	2	2	2	0	2	2	0	0	0	2	2	2	2	0	2	0	0	0	2	2	0	0	0	0	0	0	0	2	0	0	2	0	2	2	2	0	0	2	0	0	0
EAW78-682	EAW78	44.08092677	68.39838392	82.42667459	0	0	0	0	2	2	2	0	2	2	0	0	0	2	2	2	2	0	2	0	2	2	2	0	0	0	2	2	0	0	0	2	0	0	2	0	2	2	2	0	0	2	0	0	0
EAW78-690	EAW78	44.63098134	68.05143503	81.99850054	0	0	0	0	2	2	2	0	0	0	2	2	0	2	2	2	2	0	2	0	2	2	2	0	0	0	2	2	0	0	0	2	0	0	2	0	2	2	2	0	0	2	0	0	0
EAW78-693	EAW78	45.03478674	67.05466613	81.48507855	2	0	0	0	2	0	2	0	0	0	2	0	0	2	2	2	2	0	2	0	2	2	2	0	0	0	2	2	0	0	0	2	0	0	2	0	2	2	2	0	0	2	0	0	0
EAW78-697	EAW78	39.02336884	59.60490736	78.86856412	0	0	0	0	2	2	2	0	2	2	0	0	0	2	2	2	2	0	2	0	2	2	2	0	0	0	2	2	0	0	0	2	0	0	2	0	2	2	2	0	0	2	0	0	0
EAW78-698	EAW78	45.92047603	68.51713122	82.21072002	0	0	0	0	2	2	0	0	2	2	0	0	0	2	2	2	2	0	2	0	0	0	2	2	0	0	0	0	0	0	0	2	0	0	2	0	2	2	2	0	0	2	0	0	0
EAW78-699	EAW78	41.33523018	65.60463019	81.11539993	0	0	0	0	2	2	2	0	0	0	2	2	0	2	2	2	2	0	2	0	0	0	2	2	0	0	0	0	0	0	0	2	0	0	2	0	2	2	2	0	0	2	0	0	0
EAW78-701	EAW78	38.71386493	63.84581284	79.84751587	2	2	2	2	2	0	0	0	0	0	2	2	0	2	2	2	2	0	2	0	2	2	2	0	0	0	2	2	0	0	0	2	0	0	2	0	2	2	2	0	0	2	0	0	0
EAW78-703	EAW78	42.48008672	65.68992873	79.63467238	2	2	2	2	2	0	0	0	2	2	0	0	0	2	2	2	2	0	2	0	0	0	2	2	0	0	0	0	0	0	0	2	0	0	2	0	2	2	2	0	0	2	0	0	0
EAW78-706	EAW78	44.64032511	67.77308663	80.78805691	0	0	0	0	2	2	2	0	0	0	2	2	0	2	2	2	2	0	2	0	2	2	2	0	0	0	2	2	0	0	0	2	0	0	2	0	2	2	2	0	0	2	0	0	0
EAW78-707	EAW78	43.69290464	66.75192033	82.08655455	2	2	2	2	0	0	0	0	0	0	2	2	0	2	2	2	2	0	2	0	0	0	2	2	0	0	0	0	0	0	0	2	0	0	2	0	2	2	2	0	0	2	0	0	0
EAW78-709	EAW78	40.71077705	62.77557565	78.86891093	2	2	2	2	2	0	2	0	2	2	0	0	0	2	2	2	2	0	2	0	2	2	2	0	0	0	2	2	0	0	0	2	0	2	2	0	2	2	2	0	0	2	0	0	0
EAW78-714	EAW78	39.48795658	60.20598692	79.17123814	0	0	0	0	2	2	2	0	0	0	2	2	0	2	2	2	2	0	2	0	2	2	2	0	0	0	2	2	0	0	0	2	0	0	2	0	2	2	2	0	0	2	0	0	0
EAW78-719	EAW78	44.49738595	67.02774393	82.56433787	0	0	0	0	2	2	0	0	0	0	2	2	0	2	2	2	2	0	2	0	0	0	2	2	0	0	0	0	0	0	0	2	0	0	2	0	2	2	2	0	0	2	0	0	0
EAW78-720	EAW78	41.57714637	62.25375133	79.5868617	2	2	2	2	2	0	0	0	0	0	2	2	0	2	2	2	2	0	2	0	0	0	2	2	0	0	0	0	0	0	0	2	0	0	2	0	2	2	2	0	0	2	0	0	0
EAW78-723	EAW78	40.2695525	63.07907916	77.976753	0	0	0	0	2	2	2	0	0	0	2	2	0	2	2	2	2	0	2	0	2	2	2	0	0	0	2	2	0	0	0	2	0	0	2	0	2	2	2	0	0	2	0	0	0
EAW78-727	EAW78	41.12908751	64.80928272	78.51995161	0	0	0	0	2	2	2	0	2	2	0	0	0	2	2	2	2	0	2	0	2	2	2	0	0	0	2	2	0	0	0	2	0	0	2	0	2	2	2	0	0	2	0	0	0
[truncated: 1,677 more columns]

## Sheet: Results-P-values
DArT Marker	Chromosome	Position [cM]	DS1 [-log10(P value)]	DS2 [-log10(P value)]	DS3 [-log10(P value)]	DS1-DS2 [-log10(P value)]	DS2-DS3 [-log10(P value)]	DS1-DS3 [-log10(P value)]
wPt-9752	1A	0	0.201	0.474	0.555	0.478	1.3	0.386
wPt-8770	1A	1.6	0.005	0.158	0.331	0.414	0.83	0.222
wPt-1167	1A	2.3	0.006	0.199	0.16	0.751	1.021	0.163
wPt-5876	1A	3	0.002	0.2	0.288	0.672	0.918	0.076
wPt-3870	1A	5	0.098	0.313	0.373	1.11	1.351	0.008
wPt-6280	1A	6.6	0.335	0.507	1.318	0.555	0.701	0.065
wPt-3867	1A	40.8	0.145	2.882	1.006	0.067	1.176	0.242
wPt-5411	1A	62.4	3.356	1.056	0.587	0.544	1.727	0.606
wPt-7339	1A	79.8	3.521	2.073	0.249	1.132	1.059	2.945
wPt-2847	1A	80.1	0.277	0.219	0.188	0.147	1.275	0.008
wPt-8016	1A	80.7	0.014	0.231	0.17	1.116	1.016	0.104
wPt-4658	1A	81.3	0.373	0.185	0.238	0.129	1.405	0.091
tPt-513789	1A	107.7	0.145	0.32	0.513	0.021	0.336	0.173
wPt-7430	1A	111	0.068	0.256	0.286	0.2	0.652	0.256
wPt-9757	1A	116.1	0.266	0.481	0.267	0.031	0.767	0.321
wPt-7030	1A	117.9	0.322	0.499	0.144	0.087	0.783	0.358
wPt-4765	1A	118.8	0.229	0.482	0.25	0.171	0.764	0.222
wPt-7184	1A	119.5	0.147	0.013	0.324	0.182	0.069	0.172
wPt-9429	1A	120.1	0.325	0.472	0.158	0.29	0.818	0.319
tPt-513770	1A	121.4	0.415	0.487	0.201	0.183	0.83	0.493
wPt-5941	1A	121.6	0.276	0.057	0.612	0.47	0.363	0.678
wPt-7074	1A	121.8	0.275	0.042	0.724	0.464	0.33	0.519
wPt-3540	1A	121.9	0.364	0.395	0.208	0.371	0.741	0.379
wPt-4886	1A	122	0.132	0.038	0.791	0.525	0.328	0.677
wPt-1709	1A	122.7	0.509	0.457	0.137	0.438	0.793	0.5
tPt-513702	1A	123.2	0.557	0.542	0.18	1.144	0.459	0.103
wPt-2872	1A	123.5	0.338	0.031	1.012	0.582	0.103	0.494
wPt-1906	1A	123.5	0.296	0.052	1.003	0.482	0.112	0.448
wPt-8478	1A	124.1	0.115	0.215	0.38	0.44	0.651	0.127
wPt-5968	1A	124.6	0.287	0.237	0.449	0.299	0.685	0.128
tPt-5413	1A	135.8	0.157	0.044	0.369	0.111	0.06	0.285
wPt-344706	1A	139.2	0.455	0.052	0.522	0.119	0.254	0.564
wPt-6882	1A	141	0.417	0.092	0.213	0.951	0.263	0.261
wPt-3198	1A	177.2	0.037	0.009	0.49	0.49	0.428	0.431
wPt-4676	1A	181.7	0.172	0.2	0.133	0.062	0.112	0.96
wPt-1722	2A	0	0.058	0.071	0.387	0.011	0.253	0.572
wPt-7175	2A	1.5	0.37	0.005	0.735	0.307	0.04	1.014
wPt-2222	2A	1.8	0.284	0.045	0.734	0.316	0.153	0.803
wPt-3611	2A	2.5	0.237	0.055	0.822	0.282	0.132	0.781
tPt-4602	2A	3	0.098	0.188	1.04	0.444	0.16	0.491
tPt-2481	2A	4	0.169	0.104	0.784	0.276	0.116	0.782
wPt-5647	2A	9.9	0.186	0.101	1.017	0.074	0.033	0.34
wPt-4533	2A	10.9	0.111	0.045	0.32	0.258	0.425	0.237
wPt-6245	2A	11.1	0.036	0.205	0.304	0.075	0.361	0.252
wPt-2185	2A	11.5	0.159	0.105	0.158	0.04	0.606	0.482
wPt-2087	2A	12.3	0.119	1.128	0.079	0.138	2.233	0.634
wPt-4077	2A	12.3	0.185	0.056	0.233	0.07	0.881	0.721
wPt-7626	2A	12.5	0.287	1.238	0.305	2.038	0.183	0.359
wPt-9104	2A	12.6	0.035	0.1	0.341	0.05	0.781	0.563
tPt-5584	2A	12.8	0.001	0.718	0.109	0.038	0.83	0.786
tPt-514091	2A	13	0.07	0.107	0.364	0.033	0.682	0.613
wPt-3949	2A	13	0.086	0.212	0.591	0.183	0.186	0.587
wPt-7187	2A	13.2	0.018	0.734	0.059	0.073	0.765	0.777
wPt-0128	2A	13.3	0.001	0.718	0.109	0.038	0.83	0.786
tPt-514150	2A	13.4	0.038	0.006	0.166	0.033	0.798	0.594
tPt-1012	2A	13.6	0.012	0.708	0.137	0.017	0.429	0.661
wPt-4925	2A	16.2	0.03	0.965	0.193	0.862	0.177	0.37
wPt-0819	2A	17.4	0.386	1.058	0.206	0.657	0.127	0.65
wPt-8068	2A	29.2	0.565	0.416	0.162	0.114	0.018	0.376
wPt-1657	2A	34.6	0.51	0.006	0.33	0.37	0.241	0.953
wPt-5498	2A	42.8	1.158	3.119	0.698	0.502	0.165	0.138
wPt-7026	2A	48.9	4.973	0.04	0.284	0.746	0.217	1.494
wPt-9320	2A	51.5	1.966	0.003	0.053	0.21	0.011	0.396
rPt-505274	2A	52.9	0.597	1.117	0.604	3.086	0.096	0.395
wPt-5251	2A	56.7	0.534	0.183	3.996	0.689	0.449	0.3
wPt-8826	2A	57.1	0.646	0.426	0.923	0.598	0.365	0.176
wPt-6393	2A	57.4	0.637	0.554	0.489	0.455	0.568	0.261
wPt-3114	2A	62.1	8.17	10.339	17.219	0.286	0.116	0.05
wPt-7466	2A	67.7	0.185	0.139	0.302	0.04	0.07	0.075
wPt-0638	2A	68.6	0.137	0.123	0.123	0.111	0.009	0.108
wPt-3728	2A	69.5	0.622	0.348	0.035	0.236	0.058	0.015
wPt-3244	2A	69.6	0.042	0.602	0.426	0.031	0.024	0.039
wPt-2293p2A	2A	73.2	0.616	0.133	1.223	0.731	0.77	0.317
wPt-9797p2A	2A	105	0.103	0.023	0.222	0.345	0.406	1.028
wPt-6204	3A	0	0.034	0.017	0.433	0.157	0.358	0.747
wPt-7341	3A	0.5	0.66	0.527	1.308	0.108	0.274	1.1
wPt-4349	3A	0.6	0.136	0.031	0.75	0.032	0.425	0.798
wPt-2253	3A	1.5	0.668	0.255	0.409	0.057	0.24	0.894
wPt-3476	3A	2.2	0.837	0.807	0.451	0.001	0.394	0.005
tPt-513278	3A	2.9	0.113	0.345	0.939	0.361	0.205	0.118
wPt-9634	3A	3.8	0.232	0.188	0.191	0.061	0.379	1.118
wPt-3094	3A	4.4	0.042	0.226	0.881	0.238	0.078	0.055
wPt-7890	3A	7.5	0.737	0.293	0.251	0.06	0.27	4.301
wPt-9369	3A	9.5	0.47	0.245	1.069	0.083	0.325	0.986
wPt-6854	3A	9.7	0.468	0.269	1.141	0.075	0.33	1.054
tPt-6949	3A	13.9	0.845	0.931	0.977	0.327	0.228	0.97
wPt-1111	3A	14.3	0.195	0.173	1.3	0.296	0.534	1.24
tPt-0519	3A	14.7	0.045	0.287	0.99	0.022	0.103	2.577
wPt-5486	3A	15.1	0.019	0.237	0.133	0.321	0.065	0.988
wPt-2866	3A	18.8	1.214	1.706	0.285	0.169	1.702	5.28
wPt-8629p3A	3A	23.7	0.357	0.216	0.548	0.373	0.772	4.522
wPt-8779	3A	26.5	0.048	0.145	0.043	0.284	0.28	0.126
wPt-0797	3A	27.2	0.093	0.217	0.498	0.272	0.702	0.382
wPt-2478	3A	30.7	0.121	0.089	0.158	0.265	0.292	0.271
wPt-1652	3A	34.4	0.181	0.517	0.517	0.069	1.293	0.014
wPt-3348	3A	35.6	0.176	0.492	0.474	0.046	1.178	0.109
wPt-4407	3A	40.3	0.424	0.555	0.776	0.131	1.641	2.995
tPt-1961	3A	44.7	0.467	0.015	0.347	0.021	0.664	0.039
wPt-8875	3A	46.1	0.032	0.615	0.26	0.203	0.033	0.08
wPt-5357	3A	49.4	0.214	0.581	0.375	0.19	0.01	0.142
wPt-8326	3A	52.7	0.008	0.551	0.264	0.062	0.084	0.188
wPt-2202	3A	55	0.17	0.113	0.135	0.322	0.386	0.006
wPt-11619	3A	55.4	0.075	0.089	3.13	0.311	0.482	0.06
wPt-8041	3A	57.6	0.045	0.343	0.317	0.017	0.124	0.006
rPt-505980	3A	57.8	0.456	0.951	0.248	0.182	1.385	4.334
wPt-2495	3A	59.5	0.111	0.387	0.375	0.342	0.024	0.007
wPt-1092	3A	60.4	0.116	0.357	0.293	0.126	0.165	0.008
wPt-9406	3A	60.7	2.914	0.815	0.267	0.397	0.781	0.008
tPt-513726	3A	62.2	0.291	0.164	0.597	0.053	0.342	0.008
wPt-8089p3A	3A	63.9	0.068	0.219	0.169	0.791	0.036	0.155
wPt-6422	3A	81.7	0.643	0.036	0.447	0.051	0.055	0.229
wPt-9268	3A	87.1	0.289	0.905	0.061	0.324	0.752	0.254
wPt-5133	3A	87.4	0.223	0.837	0.189	0.334	0.743	0.316
wPt-9761	3A	87.7	0.04	0.874	0.377	6.405	0.258	0.138
wPt-5125	3A	87.9	0.261	0.766	0.219	0.326	0.688	0.247
wPt-1339	3A	95.3	0.037	0.864	0.068	0.099	0.096	0.066
wPt-1694	3A	96.3	0.928	0.119	2.147	0.071	0.194	0.249
wPt-4398	3A	96.6	1.061	0.114	0.16	0.194	0.194	0.242
tPt-6376	3A	100.3	0.647	0.593	0.197	3.228	0.157	0.069
tPt-513264	3A	101.4	0.159	0.13	0.282	0.022	0.501	0.011
tPt-513815	3A	102.5	2.028	1.05	0.901	0.18	3.455	0.262
wPt-9160	3A	108.7	0.587	0.493	0.139	0.303	0.483	0.239
wPt-0398	3A	108.8	0.577	0.467	0.154	0.236	0.583	0.245
wPt-1596	3A	111.5	0.503	0.273	0.275	0.183	0.056	0.178
rPt-507403p4A	4A	0	0.012	0.352	0.21	0.426	0.157	0.217
tPt-512986	4A	8.1	0.132	0.862	0.209	0.131	0.635	0.003
wPt-2151	4A	9.1	0.693	0.32	0.152	0.682	0.396	0.164
wPt-3845	4A	10.9	0.584	0.413	0.688	0.118	0.119	0.386
wPt-0610	4A	11.3	2.758	0.403	0.865	0.382	0.59	0.172
tPt-512961	4A	11.6	0.184	0.256	0.575	0.328	0.642	0.119
wPt-1155	4A	11.8	0.594	0.304	0.617	0.343	0.589	0.177
rPt-0238	4A	12.2	0.831	0.237	0.491	0.38	0.623	0.243
wPt-11661	4A	12.4	0.122	0.271	0.289	0.052	0.375	0.239
wPt-6176	4A	12.4	0.831	0.237	0.491	0.38	0.623	0.243
rPt-399275	4A	12.5	0.111	0.251	0.418	0.556	0.529	0.489
wPt-0763	4A	12.6	0.023	0.206	0.426	0.273	0.646	0.266
wPt-8657	4A	12.6	0.81	0.368	0.736	5.38	0.201	0.126
wPt-1007	4A	12.8	0.651	0.419	0.836	0.121	0.185	0.087
wPt-6390	4A	12.9	0.384	0.273	0.426	0.431	0.185	0.012
wPt-3729	4A	13	0.446	0.244	0.429	0.38	0.167	0.03
wPt-7876	4A	13.1	0.034	0.266	0.505	0.182	0.19	0.029
wPt-5271	4A	13.2	0.767	0.37	0.308	0.173	0.323	0.673
wPt-2836	4A	13.3	0.471	0.266	0.486	0.394	0.163	0.017
tPt-513220	4A	13.9	1.068	0.051	0.284	0.082	0.594	0.232
wPt-6867	4A	14.7	0.807	0.145	1.341	0.313	0.786	1.981
tPt-513892	4A	16.1	0.351	0.464	0.487	0.06	0.437	0.123
wPt-5112	4A	16.5	0.366	0.452	0.513	0.052	0.278	0.363
tPt-512917	4A	17.1	9.431	0.479	0.901	0.239	0.247	0.513
wPt-3095	4A	18.5	0.344	0.312	0.155	0.237	0.269	0.238
wPt-8271	4A	20.3	0.029	0.328	0.222	0.222	0.376	0.4
wPt-8167	4A	20.5	0.021	0.338	0.185	0.196	0.358	0.412
wPt-3349	4A	20.9	0.022	0.363	0.231	0.208	0.353	0.436
wPt-8275	4A	21.2	0.01	0.356	0.233	0.17	0.321	0.455
wPt-4241	4A	21.8	0.129	0.445	0.179	0.12	0.686	0.598
wPt-0804	4A	23.8	0.313	0.142	0.06	0.41	0.272	0.051
wPt-3061p4A	4A	24.6	0.182	0.451	0.347	0.297	0.329	0.427
tPt-513714	4A	26.9	0.057	0.03	0.35	0.013	0.062	0.3
wPt-9602	4A	28.4	0.104	0.081	0.574	0.091	0.037	0.166
wPt-5428	4A	40.1	0.116	0.832	2.911	1.505	0.432	0.023
wPt-5857	4A	41.1	9.559	1.075	0.283	1.557	0.286	0.009
wPt-5951	4A	44	0.32	0.368	0.077	0.606	0.226	0.455
wPt-5777	4A	53.8	0.473	0.09	0.093	0.61	0.021	0.448
wPt-9000p4A	4A	54.6	0.066	0.472	0.283	0.845	0.084	0.138
wPt-0162	4A	63.7	2.342	0.712	0.058	0.191	0.779	0.538
wPt-4660	4A	79.4	0.221	0.002	0.023	0.071	0.095	0.447
wPt-7355	4A	81.3	0.112	0.073	0.157	0.535	0.375	0.613
wPt-7391	4A	103.8	5.441	0.276	0.538	3.173	0.159	1.304
wPt-9037	4A	107.6	0.048	0.42	0.228	0.12	0.624	0.934
wPt-4106	5A	0	0.908	0.313	0.571	0.212	0.116	0.287
wPt-2403	5A	0.8	1.005	0.303	0.605	0.262	0.111	2.714
wPt-5787	5A	2.4	0.402	0.444	1.135	0.043	0.025	0.457
wPt-5096	5A	2.5	0.526	0.885	3.868	1.209	0.324	3.628
wPt-3334	5A	2.5	3.952	0.007	0.103	1.08	0.374	4.9
wPt-8262	5A	3.2	0.057	0.332	0.533	0.738	0.553	0.156
wPt-1052	5A	3.5	0.198	0.39	0.025	1.038	1.453	0.012
tPt-4184	5A	17.8	0.107	0.096	0.023	0.042	0.807	0.471
wPt-7111	5A	27.8	0.141	0.244	0.1	0.376	0.662	0.253
wPt-8096	5A	32.8	0.273	0.134	0.058	0.157	0.291	3.927
tPt-3642	5A	34.5	0.081	0.344	0.118	0.208	0.289	0.071
wPt-2329	5A	34.8	5.521	0.311	0.121	8.506	0.315	0.005
tPt-512877	5A	39.5	1.363	0.146	2.75	0.11	0.83	0.164
wPt-9094	5A	41.4	1.37	0.09	0.209	0.358	0.955	0.271
wPt-7201	5A	43.1	0.116	0.066	0.817	0.36	0.484	0.205
wPt-7769	5A	50.7	0.665	0.591	0.038	0.047	0.105	0.507
wPt-3620	5A	50.7	0.506	0.348	0.408	0.289	0.228	0.53
wPt-9204	5A	50.7	0.609	0.059	0.609	0.045	0.413	0.454
wPt-7255	5A	52.5	0.726	0.814	5.14	0.224	0.065	0.496
wPt-6825	5A	52.7	1.011	0.081	0.655	0.317	0.246	0.062
wPt-3509	5A	53	0.567	0.006	0.257	0.518	3.069	1.082
wPt-9748	5A	55.9	0.186	0.019	1.417	0.559	0.029	0.013
wPt-8443	6A	0	0.019	0.059	0.258	0.885	0.081	0.837
wPt-9832	6A	7.5	0.63	0.073	0.079	3.21	0.255	0.324
wPt-4270	6A	8	0.67	0.08	0.063	0.073	0.284	0.328
wPt-0562	6A	8.8	1.189	0.189	0.037	1.463	0.607	0.278
wPt-9280	6A	13.4	0.142	0.681	0.142	0.431	0.655	0.333
wPt-4017	6A	14.5	0.026	0.971	5.812	0.62	0.703	0.236
wPt-7330	6A	14.7	8.164	0.901	0.792	0.498	0.811	0.109
wPt-9075	6A	15.6	0.155	0.967	0.174	0.772	0.816	0.113
rPt-399841	6A	15.6	0.268	0.851	0.275	0.637	0.732	0.115
wPt-4589	6A	16	0.362	0.624	0.038	0.61	0.533	0.308
wPt-6520	6A	16.6	0.131	0.26	0.001	0.109	0.003	0.268
wPt-8719	6A	26.1	0.814	0.138	0.266	0.302	0.537	0.19
wPt-5652	6A	26.7	0.164	0.438	0.205	0.541	0.471	0.357
tPt-0877	6A	27.3	0.017	0.187	0.21	0.408	0.327	0.406
wPt-6904	6A	27.5	0.152	0.257	0.291	0.511	0.308	0.429
wPt-0689	6A	27.9	0.183	0.258	0.245	0.571	0.353	0.48
tPt-2833	6A	28.1	1.297	3.988	0.363	0.12	0.582	0.197
rPt-9065	6A	28.8	0.365	0.398	0.507	0.331	0.378	0.381
wPt-7663	6A	34.8	0.502	0.01	0.47	0.31	0.121	0.22
wPt-0259	6A	38.1	0.874	0.091	0.238	0.249	0.504	5.852
wPt-7504	6A	38.5	0.143	0.674	0.311	0.153	0.059	0.277
wPt-2822	6A	38.7	0.55	0.405	0.888	0.411	0.127	0.257
wPt-3965	6A	38.8	0.386	0.36	0.998	0.392	0.108	0.344
wPt-9584	6A	39.2	0.401	0.313	0.986	0.407	0.055	0.292
wPt-9692	6A	41.4	0.724	0.495	0.578	0.203	0.311	0.152
wPt-2573	6A	41.9	0.467	0.415	0.714	0.179	0.271	0.038
wPt-9132	6A	45.3	0.519	0.37	0.475	0.153	0.602	0.1
rPt-505608p6A	6A	48.4	0.175	0.229	0.644	0.208	0.235	0.189
rPt-507997	6A	49.8	0.374	0.011	0.45	0.181	0.267	0.046
wPt-7445p6A	6A	50.5	0.003	0.105	0.86	0.164	0.081	0.22
tPt-513897	6A	51.4	0.108	0.141	0.564	0.194	0.319	0.3
wPt-3308p6A	6A	52.2	0.376	0.036	0.097	0.511	0.868	0.203
wPt-8833	6A	52.9	0.006	0.129	0.656	0.215	0.12	0.382
wPt-0357	6A	53.4	0.038	0.206	0.384	0.218	0.156	0.644
wPt-3091	6A	55	0.129	0.022	0.531	0.011	0.083	0.542
tPt-514129	6A	55.5	0.201	0.137	0.449	0.078	0.522	0.639
wPt-7599	6A	57.2	0.2	0.887	0.195	0.085	0.268	0.334
tPt-513137	6A	57.7	0.298	0.948	0.067	0.073	0.336	0.394
wPt-0902	6A	58.2	0.89	0.552	14.166	0.478	0.193	0.088
tPt-513992	6A	58.9	0.27	0.839	0.195	2.976	0.206	0.224
wPt-5311	6A	59.1	0.44	0.542	0.776	0.158	0.633	0.241
wPt-2077	6A	59.2	0.905	13.647	0.099	0.466	0.217	0.066
tPt-514248	6A	60.2	0.835	0.548	0.603	0.019	0.293	0.336
wPt-344490	6A	60.8	0.438	0.491	0.533	0.192	0.863	0.182
tPt-4209	6A	62.4	21.995	1.47	0.002	0.085	0.735	3.122
wPt-7373	6A	62.6	0.844	0.721	0.284	0.202	0.463	0.261
wPt-9093	6A	63	0.982	0.646	0.243	0.112	0.505	0.296
wPt-2465	6A	64.3	0.144	0.457	0.019	0.278	0.094	0.005
wPt-9905	6A	66.5	0.193	0.334	0.278	0.01	0.673	0.329
wPt-7572	6A	78.8	0.506	0.461	0.405	1.077	0.358	0.284
wPt-5654	6A	91.7	0.141	0.558	0.055	0.016	0.008	0.141
wPt-8954	6A	98.5	1.334	0.657	0.101	0.767	0.018	0.158
wPt-2632	6A	99.1	1.197	0.656	0.048	0.759	0.015	0.025
wPt-6696	6A	99.7	0.667	0.484	0.174	0.508	0.086	0.053
wPt-2582	6A	100.8	1.019	0.585	0.566	1.187	0.137	0.035
wPt-9474	6A	101.5	0.163	0.801	0.209	0.357	0.101	0.378
rPt-9324	6A	102.7	0.346	0.789	0.07	0.164	0.025	0.546
wPt-3247	6A	103.6	0.3	0.291	2.316	1.315	0.198	0.029
wPt-4445	6A	104.2	0.047	0.693	0.12	0.08	0.03	0.469
wPt-8944	6A	104.5	0.634	0.494	0.273	0.438	0.02	0.703
rPt-6189	6A	104.9	1.121	0.409	0.199	0.76	0.077	0.058
wPt-9000p6A	6A	105.4	0.103	0.469	0.341	0.939	0.129	0.183
wPt-4145	6A	105.6	0.16	0.713	0.057	0.053	0.012	0.443
wPt-7655	6A	105.6	0.122	0.715	0.019	0.096	0.052	0.384
wPt-7204	6A	105.7	0.122	0.715	0.019	0.096	0.052	0.384
wPt-2877	6A	105.7	0.122	0.715	0.019	0.096	0.052	0.384
wPt-8124	6A	106	0.188	0.727	0.085	0.069	0.023	0.434
tPt-7761	6A	106.5	0.45	1.047	0.01	0.802	0.07	0.184
tPt-514156	6A	107	0.929	0.364	0.234	1.16	0.066	0.135
wPt-4663	6A	107.6	0.552	0.327	0.158	0.846	0.092	0.132
tPt-6661	6A	107.7	0.223	0.784	0.256	0.618	0.361	0.316
wPt-7775	6A	109.2	0.053	0.569	0.704	0.345	0.057	0.247
rPt-390501	6A	111.6	0.203	0.169	0.745	0.016	0.137	0.095
wPt-7830	7A	0	0.332	1.543	0.623	0.658	0.228	1.293
wPt-5590	7A	1.1	0.697	1.151	0.531	1.078	0.047	0.999
wPt-8418	7A	1.4	3.873	1.322	0.385	1.238	0.11	1.087
tPt-514247	7A	2.1	0.35	0.124	0.302	0.544	0.733	0.229
wPt-6273	7A	2.5	0.075	0.736	0.118	0.598	0.253	0.678
wPt-3059	7A	2.7	0.389	0.596	0.084	0.584	0.121	0.404
wPt-2199	7A	2.8	0	1.17	0.119	0.286	0.219	0.661
wPt-8700	7A	3.1	0.143	0.724	0.202	1.174	0.075	0.305
wPt-3836	7A	3.3	0.081	0.772	0.151	0.154	0.257	0.542
wPt-5101	7A	3.3	0.88	0.759	0.567	0.122	5.724	0.808
wPt-5257	7A	3.6	0.867	0.652	0.445	0.166	0.434	0.904
tPt-6794	7A	3.8	0.361	0.249	0.077	0.606	0.37	0.48
wPt-3572	7A	4	0.671	0.5	0.224	0.244	0.911	0.72
wPt-0008	7A	4.1	0.017	1.276	0.322	1.078	0.104	0.768
wPt-7151	7A	4.5	0.419	1.203	0.696	0.661	0.193	0.545
wPt-6967	7A	4.6	0.74	0.609	0.149	1.75	0.34	0.026
wPt-8149	7A	4.7	0.839	0.217	0.047	1.528	0.204	0.385
wPt-8043	7A	5.1	0.657	0.755	0.108	1.602	0.392	0.007
wPt-6959	7A	7.7	0.65	0.512	0.396	1.423	0.334	0.123
wPt-8192	7A	8	0.485	0.36	0.226	1.007	0.054	0.013
wPt-2056	7A	8.4	0.924	0.404	0.057	0.536	0.395	0.298
tPt-513491	7A	10.9	1.057	0.361	0.142	0.749	0.177	0.111
rPt-389464	7A	11.5	0.046	0.581	0.216	0.697	0.27	0.011
wPt-9207	7A	11.7	0.481	0.171	0.096	0.654	0.159	0.091
tPt-512944	7A	12	0.297	0.328	0.52	0.378	0.359	0.171
rPt-4199	7A	12.4	0.225	0.202	4.154	0.637	0.364	0.063
wPt-6824	7A	14.7	0.325	0.27	0.233	0.023	0.092	0.363
wPt-3135	7A	16.7	0.247	0.459	0.604	0.635	0.037	0.368
wPt-3648	7A	17.5	0.18	0.542	0.062	1.013	0.051	0.752
wPt-6447	7A	20.3	0.152	0.968	0.082	0.66	0.077	0.668
wPt-4835	7A	20.5	0.074	0.947	0.068	0.649	0.086	0.554
wPt-3523	7A	22.8	0.244	1.212	3.517	0.805	0.415	9.777
wPt-0321	7A	51.3	NA	NA	NA	NA	NA	NA
wPt-7785	7A	53.2	4.666	1.322	0.047	0.038	1.118	1.671
wPt-1096	7A	54.9	0.376	0.995	0.651	0.11	0.668	0.748
wPt-3002	7A	60.7	0.901	0.004	0.335	0.389	0.319	0.991
wPt-1961	7A	61.5	1.152	0.003	0.596	0.354	0.2	0.609
wPt-4796	7A	61.9	1.112	0.025	0.713	0.242	0.16	0.684
wPt-3393	7A	62.2	0.999	0.054	0.577	0.358	0.171	0.636
wPt-8399	7A	62.5	1.003	0.003	0.623	0.283	0.212	0.688
wPt-4877	7A	62.5	0.1	0.688	0.636	0.475	0.637	0.863
wPt-4205	7A	62.6	0.052	0.649	0.616	0.407	0.531	0.801
wPt-6314	7A	63.2	0.089	0.586	0.35	0.832	0.255	0.387
wPt-4721	7A	63.3	0.123	0.615	0.516	0.589	0.562	0.616
tPt-2230	7A	63.6	0.064	0.639	0.312	0.845	0.287	0.451
wPt-345934	7A	63.9	1.062	0.364	2.093	0.475	0.34	1.133
wPt-8377	7A	64.1	1.171	0.319	0.431	0.521	0.287	1.13
wPt-7299	7A	66	1.468	6.345	0.58	0.509	0.345	1.246
tPt-1755	7A	67.5	0.834	0.8	0.279	0.878	0.28	0.041
wPt-0961	7A	81.9	0.118	0.912	0.472	0.157	1.025	1.321
tPt-514255	7A	85.7	0.164	0.055	0.843	0.278	0.053	0.425
wPt-4831	7A	86.2	0.203	0.03	0.301	0.306	0.063	0.443
wPt-6620	7A	86.8	0.253	0.005	0.53	0.356	0.015	0.311
wPt-11723	7A	88.6	0.133	0.043	2.56	0.102	0.145	0.767
wPt-6896	7A	94.4	0.034	2.137	0.256	0.468	0.985	0.066
wPt-2260	7A	97.3	0.96	0.3	0.581	1.307	1.333	0.181
wPt-4489	7A	108.9	0.168	0.084	0.3	0.466	0.237	0.247
wPt-0494p7A	7A	121.9	5.189	0.343	1.218	1.264	0.133	2.398
wPt-5253	1B	0	0.566	1.19	0.169	0.215	0.585	0.091
wPt-3950	1B	0.2	0.077	0.204	0.716	0.491	1.315	0.435
wPt-9028	1B	0.5	0.615	1.049	0.057	0.023	1.155	0.258
wPt-1313	1B	9.8	0.776	1.292	0.073	0.163	0.443	0.083
wPt-4651	1B	10	0.711	1.274	0.131	0.211	0.334	0.061
wPt-2526	1B	25.4	0.626	0.639	0.319	0.483	0.293	1.362
wPt-4532p1B	1B	27	0.201	0.851	0.153	0.947	0.283	1.355
wPt-5003	1B	27.7	8.702	1.026	3.072	0.944	0.258	1.455
wPt-4688	1B	28.1	0.167	0.937	0.279	1.061	0.295	1.468
wPt-0097	1B	35.2	0.346	1.369	0.128	0.388	0.557	1.576
wPt-7476	1B	39.9	0.156	0.436	1.085	0.173	0.107	0.277
wPt-8279	1B	40.5	0.096	0.517	0.35	0.009	0.145	0.483
wPt-3765	1B	42.1	0.219	0.999	0.301	0.003	0.119	0.182
wPt-7160	1B	44.8	0.585	0.604	0.49	0.086	0.644	0.355
tPt-7980	1B	45	0.388	0.692	0.234	0.395	0.884	0.363
wPt-7066	1B	46.4	0.149	0.654	0.337	0.464	0.801	5.48
wPt-9032	1B	46.6	0.09	0.641	0.257	4.417	0.668	0.225
wPt-6975	1B	46.8	0.365	0.492	0.05	0.116	1.416	0.008
wPt-1573	1B	50.7	2.418	1.099	0.158	0.025	0.623	0.285
wPt-2389	1B	51.5	0.095	0.439	0.176	0.051	0.722	0.222
wPt-3451	1B	52	0.213	0.556	0.024	0.062	0.516	0.715
wPt-3579	1B	52.2	0.228	0.106	0.05	0.254	0.095	0.807
tPt-513046	1B	52.4	0.095	0.521	0.052	0.124	0.54	0.813
wPt-1248	1B	54.1	0.389	0.454	0.046	0.133	0.53	0.428
wPt-7273	1B	54.4	0.38	0.362	0.052	0.154	0.023	0.971
wPt-8280	1B	54.8	0.312	0.312	0.005	0.163	0.034	0.935
wPt-6690	1B	54.8	0.401	0.361	0.087	0.164	0.074	0.875
wPt-5485	1B	55.2	0.614	0.1	0.543	0.198	0.202	0.318
wPt-9283	1B	55.5	0.614	0.027	2.971	0.336	0.468	0.458
wPt-6012	1B	55.8	0.17	0.622	0.12	0.001	0.054	0.672
wPt-7242	1B	55.9	0.548	0.03	0.003	0.242	0.407	0.446
wPt-1726	1B	56.4	0.262	0.771	0.043	0.097	0.089	0.864
wPt-0441	1B	56.4	0.271	0.807	0.025	0.071	0.134	0.699
wPt-1684	1B	56.5	0.51	0.094	2.242	0.362	0.482	0.523
wPt-3103	1B	56.8	0.179	0.875	0.007	0.095	0.137	0.808
wPt-5899	1B	57.5	0.545	0.009	0.089	0.224	0.346	0.402
wPt-2694	1B	59.4	0.009	0.171	0.121	0.109	0.217	0.754
tPt-513750	1B	63.7	0.484	0.024	0.164	0.102	0.237	0.235
wPt-7460	1B	64	0.391	0.155	0.164	0.121	0.246	0.286
wPt-7833	1B	65.4	0.726	0.056	0.144	0.253	0.204	0.167
wPt-4366	1B	66.7	0.568	0.009	0.236	0.399	0.185	0.102
wPt-1139	1B	67.9	0.192	0.295	0.169	0.073	0.533	0.379
wPt-5740	1B	68.9	0.135	0.218	0.272	0.218	0.441	0.362
tPt-7183p1B	1B	69.5	0.239	0.56	0.111	0.066	0.24	0.29
wPt-4343	1B	70.4	0.158	0.25	0.49	0.139	0.412	0.304
wPt-0966	1B	71.2	0.051	0.191	0.122	0.365	0.402	0.198
wPt-2575	1B	71.6	0.186	0.18	0.091	0.346	0.317	0.153
wPt-5006	1B	72.3	0.159	0.153	0.014	0.319	0.383	0.371
wPt-8627	1B	73.4	0.009	0.376	0.585	0.043	0.698	0.311
rPt-505568p1B	1B	75.8	0.932	0.066	1.196	0.389	0.271	0.135
wPt-3465	1B	84.4	0.079	0.102	0.882	0.484	0.09	0.137
tPt-5249	1B	85.4	0.038	0.164	0.083	1.615	0.047	0.375
wPt-2751	1B	86.4	0.262	0.163	1.083	0.504	0.191	0.211
wPt-7371	1B	89.5	0.871	0.189	0.18	1.045	0.293	0.405
wPt-0308	1B	91.9	0.111	0.21	0.492	0.954	0.533	0.05
wPt-7708	1B	93.2	0.348	0.271	0.496	0.273	0.677	0.652
wPt-1500	1B	93.2	0.375	0.286	0.543	0.342	0.721	0.738
rPt-509417	1B	94.6	0.149	0.064	0.945	0.596	0.04	0.314
wPt-9490	1B	94.7	0.012	0.353	0.052	0.465	1.068	0.141
wPt-8320	1B	94.9	0.094	0.062	0.498	0.814	0.472	0.002
wPt-1560	1B	95.1	0.163	0.09	0.406	0.307	0.035	0.108
wPt-0983	1B	95.2	0.205	0.154	0.438	0.229	0.031	0.145
wPt-2395	1B	95.9	0.235	0.073	0.449	0.378	0.057	0.148
wPt-6442	1B	96	0.057	0.163	0.065	0.378	0.761	0.381
tPt-513967	1B	96.1	0.214	0.188	0.264	0.003	0.012	0.29
wPt-1568	1B	96.3	0.191	0.03	0.529	0.445	0.038	0.104
wPt-7652	1B	97	0.441	0.448	0.574	0.063	1.017	0.751
wPt-3172	1B	97.1	0.371	0.342	0.511	0.016	0.867	0.686
wPt-0664	1B	98.2	0.044	0.049	0.057	0.289	0.011	0.527
tPt-5080	1B	98.2	0.447	0.319	0.639	0.091	0.76	0.747
wPt-3927	1B	98.5	0.008	0.021	0.095	0.403	0.112	0.491
wPt-2075	1B	98.9	0.214	0.244	0.076	0.695	0.429	0.187
wPt-7359	1B	100.6	0.184	0.31	0.151	0.837	0.371	0.325
wPt-11939	1B	101.1	0.137	0.367	0.162	0.715	0.397	0.441
wPt-6775	2B	0	0.008	0.241	0.672	0.474	0.125	0.5
wPt-7649	2B	0	0.258	0.352	0.335	0.343	1.009	0.856
wPt-0623	2B	0	0.435	0.207	0.097	0.409	0.796	1.335
wPt-0071	2B	0	0.008	0.241	0.672	0.474	0.125	0.5
wPt-6558	2B	28.7	1.631	0.174	0.006	1.461	0.335	3.21
wPt-3695	2B	54	0.375	0.074	0.378	0.181	0.554	0.063
rPt-508871	2B	55.4	1.514	0.048	0.427	0.013	0.617	0.274
rPt-507696	2B	56.2	1.429	0.11	0.232	0.116	0.427	0.296
rPt-509666	2B	56.8	0.177	0.491	0.487	0.037	0.337	0.687
rPt-508741	2B	56.9	1.517	0.026	0.459	0.058	0.476	0.413
wPt-6522	2B	57.8	0.166	0.279	0.151	0.393	1.613	0.415
wPt-2425	2B	58.1	0.131	0.567	0.077	0.87	3.312	0.405
wPt-4917	2B	58.5	0.835	0.024	0.58	0.072	0.579	0.451
wPt-0049	2B	60.1	0.429	0.014	0.731	0.23	0.401	0.771
tPt-513165	2B	62.3	0.043	0.253	1.27	0.075	0.327	0.746
wPt-2724	2B	66.6	0.163	0.017	0.922	0.082	0.064	0.263
tPt-514095	2B	68.7	2.557	0.418	1.53	0.005	0.485	0.818
wPt-4426	2B	77.7	0.275	0.391	0.356	0.024	0.2	1.204
wPt-2397	2B	79.3	0.205	0.047	0.824	0.227	0.516	0.082
wPt-3632	2B	79.3	0.258	0.055	0.241	0.189	0.028	1.252
wPt-2622	2B	81.4	0.419	0.188	0.815	0.027	0.092	0.213
tPt-9486	2B	86.9	0.871	0.023	0.583	0.011	0.346	0.467
wPt-7161	2B	100.7	0.307	0.509	0.423	0.663	0.513	0.119
tPt-514208	2B	102.2	0.052	0.102	0.107	0.141	0.36	0.073
wPt-7004	2B	102.8	0.098	0.052	0.758	0.36	0.173	0.088
wPt-7350	2B	103.3	0.59	0.432	0.548	0.423	0.415	0.326
tPt-4248	2B	103.5	1.294	0.377	0.596	0.014	0.475	1.049
wPt-9336	2B	104	0.527	0.391	0.523	0.362	0.396	0.178
tPt-513473	2B	106.6	1.413	1.757	0.449	0.102	1.431	0.817
wPt-9190	2B	107.4	0.215	0.014	0.557	0.186	0.312	0.411
wPt-1646	2B	110.3	0.226	0.184	0.414	0.092	0.135	0.168
wPt-0694	2B	111.3	0.315	0.474	0.89	0.291	0.411	0.305
wPt-0950	2B	111.8	0.239	0.051	0.497	0.643	0.22	0.413
wPt-1294	2B	111.9	0.198	0.041	0.574	0.598	0.195	0.421
wPt-8460	2B	112	0.705	0.447	0.057	0.798	0.18	5.529
wPt-1357	2B	112.1	0.283	0.452	0.734	0.002	0.389	0.24
rPt-506241	2B	113.9	0.358	0.393	4.469	0.336	5.586	0.15
wPt-2664	2B	115.6	0.508	1.077	0.462	0.082	1.068	0.56
wPt-8492	2B	116.8	0.44	0.555	0.244	0.61	0.835	0.413
wPt-4125	2B	117.1	1.335	0.954	0.031	0.179	1.461	1.35
wPt-6192	2B	117.1	1.229	1.139	0.025	0.036	1.702	1.358
wPt-5556	2B	117.1	1.403	1.104	0.043	0.01	1.766	1.62
wPt-8583	2B	117.1	0.391	0.478	0.141	0.513	0.642	0.369
wPt-6199	2B	123.9	0.513	0.422	0.449	0.015	0.929	1.152
wPt-9958p2B	2B	134.9	0.143	0.247	4.752	0.217	0.083	0.292
wPt-6706	2B	138.9	0.029	0.24	0.489	0.3	0.211	0.175
tPt-512890	2B	142.2	0.178	0.336	0.299	0.466	0.564	0.823
wPt-2106	2B	144.5	0.274	0.262	0.874	0.962	0.07	1.08
wPt-8760	2B	148.4	0.111	1.049	0.245	0.956	0.521	0.818
tPt-1663	2B	148.6	11.182	3.118	1.224	0.278	0.511	5.874
tPt-4246	2B	149.7	0.263	0.57	0.236	0.494	0.241	0.448
wPt-8737	2B	149.9	0.123	0.056	0.231	0.464	0.758	1.008
wPt-0100	2B	150.4	2.282	3.177	0.264	0.556	0.461	1.201
wPt-9274	2B	151.7	0.18	3.506	0.464	1.382	4.989	1.026
wPt-8479	2B	151.8	0.009	0.064	0.327	0.452	0.024	0.117
rPt-398598	2B	152.6	0.09	0.032	0.411	1.485	0.156	1.201
wPt-5759	2B	154.4	0.101	0.225	0.129	0.572	0.069	0.717
tPt-513659	2B	157.9	0.022	0.286	0.557	0.258	0.604	0.137
tPt-4627	2B	167.5	0.08	0.135	0.111	0.174	0.378	0.154
wPt-8404	2B	170.2	0.367	0.104	0.059	0.714	0.178	0.187
wPt-9496	3B	0	3.295	4.258	2.054	0.495	0.016	0.488
wPt-2426p3B	3B	12	0.274	0.35	0.17	0.63	1.077	0.019
tPt-512861	3B	13.4	0.829	0.31	0.743	0.403	0.592	0.107
wPt-3609	3B	13.4	0.366	0.317	0.295	0.927	0.636	0.142
wPt-6132	3B	15	0.075	0.105	0.176	0.413	0.29	0.263
wPt-4214	3B	18	0.351	1.013	0.236	4.316	1.041	0.109
wPt-2757	3B	20.3	0.12	0.918	0.008	0.456	0.666	0.061
wPt-1081	3B	21.8	0.132	0.58	0.027	0.482	0.642	0.011
wPt-3536	3B	22.5	0.237	0.618	0.197	0.013	0.588	0.164
wPt-7132	3B	24.6	0.142	0.251	0.357	0.325	0.007	0.159
tPt-6487	3B	26.4	0.168	2.112	0.116	0.437	0.691	0.162
wPt-3598	3B	29.4	0.008	0.775	0.078	0.689	0.681	0.014
tPt-1759	3B	32.5	0.199	0.639	0.666	0.181	1.181	0.104
wPt-8140	3B	33.1	0.441	0.202	0.136	0.015	0.322	0.401
wPt-5467	3B	33.4	0.274	0.017	0.085	0.083	0.55	0.798
wPt-0773	3B	33.4	0.106	0.073	0.29	0.138	0.132	0.384
wPt-4498	3B	34.7	0.136	0.765	0.007	0.57	0.054	0.724
wPt-1191	3B	36.2	0.575	0.157	0.207	0.258	0.008	0.138
wPt-6047	3B	36.7	0.547	0.069	0.079	0.297	0.037	0.135
wPt-6802	3B	36.9	0.143	0.017	0.207	0.11	0.286	0.307
wPt-8356	3B	38.2	0.312	0.051	0.507	0.304	0.247	0.156
wPt-4209	3B	38.6	0.304	0.288	0.134	0.481	0.146	0.381
wPt-6945	3B	39.9	0.096	0.233	0.014	0.534	0.181	0.603
wPt-5390	3B	41.1	0.646	0.349	1.863	0.454	0.145	0.383
wPt-5432	3B	42.8	0.445	0.511	0.222	0.322	0.128	0.07
wPt-0250	3B	46.3	0.161	0.423	0.303	0.169	0.203	0.128
wPt-9714	3B	47.4	0.112	0.113	0.614	0.205	0.416	0.253
wPt-0919	3B	48.9	0.344	0.681	0.017	1.03	0.174	0.008
wPt-2280	3B	50.1	0.001	0.155	0.399	0.035	0.209	0.398
wPt-7000	3B	50.8	0.928	0.747	0.062	1.067	0.213	0.117
wPt-4902	3B	51.2	0.028	0.142	0.404	0.203	0.254	0.524
wPt-5020	3B	51.4	0.005	0.143	0.456	0.245	0.297	0.473
tPt-7068	3B	51.6	0.012	0.137	0.491	0.228	0.285	0.48
wPt-5769	3B	54.6	0.15	0.019	0.349	0.263	0.365	0.1
wPt-6785	3B	54.6	1.012	0.594	0.117	1.027	0.296	0.12
wPt-3725	3B	57.3	0.323	0.107	0.496	0.071	0.21	0.503
wPt-5452	3B	60.6	0.561	0.21	0.02	0.612	0.198	0.404
wPt-8559	3B	69.9	1.023	0.958	0.238	0.166	0.172	0.167
wPt-8363	3B	74	0.361	1.049	0.258	0.179	0.101	0.267
wPt-2491	3B	75.1	0.021	0.101	1.982	0.825	0.451	0.089
wPt-4194	3B	78.2	0.773	0.932	0.188	0.088	0.147	0.077
wPt-0990	3B	78.4	0.522	0.058	0.521	0.419	0.796	0.457
wPt-0021	3B	79.2	0.026	0.819	0.009	0.387	0.083	0.036
wPt-6000	3B	79.9	0.098	0.123	0.263	0.152	0.021	0.064
wPt-345354	3B	81.8	0.36	0.277	2.208	0.017	1.497	5.351
wPt-7037	3B	82.7	0.689	0.04	0.655	0.458	0.263	0.007
wPt-2391	3B	85.9	0.071	0.623	0.007	0.075	0.944	0.606
wPt-8021	3B	86.1	0.077	0.532	0.035	0.033	0.985	0.498
wPt-5943	3B	87.4	0.375	0.05	0.138	0.142	0.463	0.793
wPt-3342	3B	88.8	0.9	0.126	0.177	0.046	0.018	0.164
wPt-11691	3B	91.3	1.056	0.286	0.303	0.17	0.049	0.153
wPt-7514	3B	96.7	0.636	0.811	0.137	0.516	0.058	0.399
wPt-0531	3B	98.1	0.481	0.637	0.173	0.637	0.11	0.653
wPt-1306	3B	98.1	0.275	1.287	0.214	0.262	0.098	0.033
wPt-3165	3B	98.4	0.679	0.714	0.224	0.672	0.052	0.585
wPt-9422	3B	98.7	1.436	8.764	6.747	0.222	0.816	0.029
wPt-7886	3B	99	1.056	0.875	0.284	0.719	0.18	0.358
wPt-2559	3B	99.2	0.744	0.735	0.164	0.627	0.035	0.564
wPt-7158	3B	100.2	0.821	0.736	0.344	0.413	0.065	0.514
wPt-4412	3B	101.1	0.172	0.478	0.544	0.544	0.252	1.706
tPt-513153	3B	101.4	5.143	0.81	0.194	0.127	0.232	0.378
wPt-8352	3B	101.5	0.122	0.074	0.208	0.114	0.374	0.602
wPt-4576	3B	101.6	0.005	1.487	0.255	0.512	0.019	0.275
wPt-7956	3B	101.6	0.024	0.102	0.266	0.139	0.392	0.579
wPt-1311	3B	101.8	0.286	1.05	0.283	0.276	0.056	0.274
wPt-5704	3B	117.1	0.203	0.021	1.673	0.558	0.009	0.513
wPt-7794	4B	0	0.138	0.666	0.247	0.141	0.484	0.048
wPt-8292	4B	10	0.131	1.667	0.697	0.348	1.587	0.061
wPt-5265	4B	10.5	3.334	1.574	0.57	0.26	1.612	2.85
wPt-7412	4B	41.4	0.81	0.138	0.24	1.623	0.177	0.356
wPt-9625	4B	44.1	1.931	1.256	2.182	2.651	0.262	0.277
wPt-1101	4B	52	0.361	0.763	0.014	0.566	0.086	1.05
wPt-6209	4B	53.9	1.366	0.246	0.092	0.061	0.135	0.583
wPt-8796	4B	54.3	1.569	0.269	0.198	0.014	0.106	0.582
wPt-6016	4B	54.9	6.31	1.059	2.742	0.965	0.05	1.186
wPt-6149	4B	55.7	0.216	0.251	0.214	1.272	0.374	0.05
wPt-9393	4B	75	0.4	0.143	0.206	0.458	0.248	0.002
wPt-8756	4B	91.6	1.386	0.165	0.21	0.698	0.726	0.762
tPt-513338	4B	103.8	0.77	0.077	0.203	0.817	0.48	0.13
tPt-513652	4B	104.2	1.043	0.049	0.131	0.766	0.463	0.224
wPt-2141	4B	104.4	1.336	0.223	0.127	0.534	0.442	0.041
wPt-1046	4B	104.9	0.939	0.216	0.29	0.527	0.357	0.008
wPt-6136	5B	0	0.188	0.068	0.037	0.189	0.235	0.115
wPt-1432	5B	0.1	0.52	0.104	0.832	0.249	0.304	3.005
wPt-7240	5B	2.8	0.124	0.092	0.614	0.108	0.061	0.103
tPt-513913	5B	8.4	0.121	0.134	0.24	0.189	0.094	0.11
wPt-8604	5B	20.5	0.151	0.062	0.178	0.745	0.039	0.239
wPt-1420	5B	21.2	0.403	0.121	0.075	0.704	0.003	0.079
wPt-5175	5B	25.3	0.009	0.412	0.941	0.119	0.202	0.463
wPt-7237	5B	25.9	0.487	0.992	0.125	0.375	0.546	0.535
wPt-8614	5B	27.6	0.39	0.597	0.229	0.128	0.289	0.078
tPt-0228	5B	29.2	0.849	0.699	0.394	0.654	0.052	0.962
wPt-8637	5B	30.3	0.603	0.675	0.02	0.559	0.107	0.201
wPt-7848	5B	30.7	0.577	0.609	0.127	0.95	0.224	0.223
wPt-3663	5B	31.5	0.461	0.077	0.318	0.889	0.532	0.029
wPt-7901	5B	32.9	1.252	0.883	0.088	0.649	0.271	4.374
wPt-3289	5B	32.9	0.316	0.006	0.515	0.651	0.287	0.121
wPt-5120	5B	33	0.264	0.137	0.666	0.722	0.141	0.015
wPt-9569	5B	33.3	0.307	0.092	0.619	0.736	0.182	0.056
wPt-3461	5B	33.5	0.307	0.093	0.527	0.606	0.13	0.02
wPt-5105	5B	34	0.65	0.451	0.066	1.077	0.203	0.38
tPt-2203	5B	34.2	0.049	0.15	0.255	1.174	0.807	0.23
wPt-5514	5B	36	1.035	0.26	0.231	1.08	0.102	0.43
wPt-4936	5B	37	0.097	0.165	0.015	1.15	1.337	0.781
wPt-8106	5B	38	0.211	0.282	0.073	1.295	1.437	14.29
wPt-2607	5B	38.8	0.07	0.091	0.066	0.967	1.308	0.037
wPt-1548	5B	39.9	12.088	5.267	0.522	0.05	1.065	0.2
tPt-7183p5B	5B	41.5	0.277	0.165	0.321	0.032	0.399	0.097
wPt-7101	5B	41.6	0.868	0.859	0.174	0.72	1.46	0.679
wPt-8393	5B	42.5	0.336	0.333	0.242	0.244	0.904	0.501
wPt-5604	5B	51	0.777	0.189	0.626	4.837	0.197	0.261
wPt-0473	5B	52	0.131	0.176	1.186	0.422	0.055	0.024
wPt-0498	5B	53.4	0.141	0.407	0.094	1.084	0.036	0.105
wPt-3763	5B	53.6	0.728	0.475	0.978	0.27	0.327	0.117
wPt-5928	5B	54.3	0.401	0.479	0.687	0.022	0.232	0.056
wPt-6989	5B	55.4	0.392	0.741	0.77	0.429	0.326	0.123
wPt-3049	5B	56.2	0.043	0.22	0.184	0.353	0.035	0.099
wPt-9300	5B	58.8	0.159	0.471	0.046	0.01	2.319	0.038
wPt-1733	5B	59.1	0.163	6.861	0.06	0.041	0.348	0.076
wPt-6265	5B	60.7	0.177	0.197	3.22	0.097	0.103	0.156
wPt-6014	5B	62.4	0.004	0.681	0.126	3.159	0.03	0.22
wPt-2707	5B	63.3	0.103	0.692	0.025	0.38	0.011	0.11
wPt-4577	5B	63.5	0.203	0.723	0.029	1.383	0.005	0.048
wPt-9205	5B	64.6	0.013	0.113	0.409	0.071	0.1	0.319
wPt-3329	5B	67.7	0.207	0.229	0.601	0.313	0.067	0.463
tPt-1253	5B	67.9	0.394	0.39	0.018	5.079	0.024	0.978
wPt-8931	5B	69.2	0.196	0.324	0.57	0.214	0.189	0.241
wPt-2514	5B	70.2	0.003	1.499	0.133	0.081	0.499	0.646
wPt-1030	5B	73.6	0.246	0.105	0.621	0.484	0.107	0.132
wPt-4754	5B	74.9	0.007	0.414	0.369	0.053	0.26	0.005
wPt-5827	5B	75.3	0.064	0.272	0.41	0.082	0.218	0.502
wPt-3213	5B	75.5	0.089	0.246	0.406	0.11	0.217	0.479
tPt-3144	5B	76.2	1.136	0.355	0.301	0.211	0.198	1.501
wPt-7006	5B	78.1	0.049	0.556	0.333	0.149	0.349	0.133
wPt-4418	5B	81.4	0.103	0.053	0.005	0.112	0.149	0.377
wPt-7238	5B	94.5	0.342	1.173	0.655	0.071	1.286	0.455
wPt-5792	5B	94.6	0.342	1.173	0.655	0.071	1.286	0.455
tPt-3621	5B	100.5	0.333	0.753	0.257	0.07	0.53	0.561
wPt-6971	5B	102.8	0.441	0.193	0.111	0.054	0.204	0.326
wPt-11557	5B	103.2	0.369	0.163	0.024	0.03	0.204	0.332
wPt-4817	5B	107.8	0.365	0.307	0.479	0.091	0.44	0.721
wPt-3922	5B	108.4	0.242	0.575	0.299	0.357	0.495	0.55
wPt-2885	5B	108.6	0.101	0.11	0.058	0.349	0.251	0.118
tPt-513453	5B	109.1	0.224	0.242	0.169	0.312	0.368	0.135
wPt-1110	5B	109.4	0.227	0.228	0.158	0.25	0.387	0.266
wPt-0142	5B	109.6	0.401	0.546	0.452	0.209	0.231	0.291
wPt-6048	5B	109.6	0.166	0.149	0.102	0.207	0.29	0.11
tPt-6128	5B	110.8	0.175	0.127	0.114	0.604	0.073	0.056
wPt-0643	5B	110.9	0.146	0.046	0.191	0.536	0.08	0.043
wPt-0484	5B	111.2	0.034	0.443	0.319	0.326	0.32	0.426
wPt-2991	6B	0	0.168	0.015	0.394	1.124	0.78	0.032
wPt-9572	6B	2	0.067	0.067	0.532	1.045	0.149	0.009
wPt-8641	6B	2.6	0.616	0.3	0.063	0.427	0.405	5.09
wPt-7203	6B	3.6	0.321	0.027	0.009	0.092	0.287	1.051
wPt-8894	6B	3.7	0.008	0.518	0.355	1.658	0.048	0.146
wPt-6293	6B	3.8	0.165	0.002	0.233	0.087	0.555	0.774
wPt-344456	6B	4.1	0.045	0.061	0.094	0.073	0.617	0.469
wPt-1547	6B	4.3	0.52	0.463	0.373	1.38	0.03	0.368
wPt-6585	6B	4.4	0.015	0.683	0.886	1.801	0.243	0.514
wPt-8239	6B	4.6	0.065	0.6	0.694	1.453	0.021	0.269
wPt-1852	6B	4.7	0.071	0.537	0.431	1.551	0.004	0.468
wPt-0245	6B	4.9	0.448	0.453	0.454	1.573	0.047	0.386
wPt-7777	6B	4.9	0.089	0.569	0.474	1.674	0.015	0.42
wPt-3304	6B	5	6.271	0.55	0.419	1.669	0.034	0.481
wPt-0882	6B	5	0.089	0.569	0.474	1.674	0.015	0.42
tPt-513738	6B	5.1	0.054	0.561	0.659	1.769	0.05	0.263
wPt-0151	6B	5.1	0.089	0.569	0.474	1.674	0.015	0.42
wPt-3116	6B	5.1	0.201	0.186	0.118	0.12	0.453	0.819
wPt-6994	6B	5.2	0.191	0.503	0.544	1.397	0.056	0.251
wPt-8015	6B	5.5	0.269	0.207	0.076	0.07	0.512	0.989
wPt-1742	6B	5.8	0.612	0.321	0.223	1.377	0.042	0.364
wPt-4720	6B	6.1	0.958	0.559	0.327	1.536	0.041	0.437
tPt-512868	6B	6.4	0.296	0.094	0.053	0.08	0.344	0.899
tPt-7399	6B	6.9	0.409	0.59	0.365	1.057	0.001	0.259
wPt-9532	6B	7.5	0.086	0.6	0.599	1.542	0.042	0.136
wPt-3800	6B	8.1	0.231	0.46	0.488	1.773	0.076	0.432
wPt-1558	6B	8.6	0.44	0.233	0.539	0.369	0.6	0.287
wPt-4706	6B	10.2	0.593	0.013	0.109	0.105	0.204	0.96
wPt-7954	6B	13	0.734	0.168	0.077	1.116	0.187	0.443
wPt-6674	6B	13.8	0.431	0.108	0.055	1.29	0.206	0.336
wPt-4900p6Ba	6B	14.7	0.986	0.217	0.067	1.064	0.2	0.375
wPt-6594	6B	15.3	0.339	0.094	0.02	0.316	0.238	0.423
wPt-4564	6B	16	0.919	0.128	0.137	0.58	0.03	0.169
wPt-2095	6B	16.5	0.472	0.653	0.493	0.616	0.438	0.454
wPt-3526	6B	17.5	1.181	0.1	0.17	0.489	0.462	0.017
wPt-6667	6B	17.8	1.197	0.075	0.197	0.439	0.373	0.118
wPt-1241	6B	22	0.028	0.423	0.048	0.233	0.983	0.462
tPt-513184	6B	22.9	0.187	0.452	0.144	0.445	1.031	0.236
wPt-8814	6B	23.1	0.134	0.497	0.022	0.268	1.15	0.377
wPt-5256	6B	23.7	0.062	0.461	0.036	0.076	1.055	0.55
wPt-6017	6B	30.2	0.576	0.212	0.101	0.012	0.239	0.535
tPt-513285	6B	32.2	0.043	0.349	0.064	0.234	0.359	0.269
wPt-8153	6B	32.7	0.073	0.344	0.027	0.133	0.491	0.243
tPt-513938	6B	33.9	0.721	0.685	0.334	0.412	0.106	0.002
tPt-513063	6B	35	0.115	0.251	0.255	0.281	0.193	0.783
wPt-1830	6B	37.7	0.468	0.65	0.19	0.284	0.01	0.013
tPt-3506	6B	39.1	0.105	0.518	0.433	0.061	0.121	0.175
wPt-3309	6B	47.4	0.164	0.057	0.377	0.151	0.624	0.002
wPt-5333	6B	48.6	0.158	0.109	0.231	0.128	0.421	0.03
wPt-5408	6B	49.2	0.102	0.237	0.484	0.465	0.218	0.019
wPt-7426	6B	51.5	0.477	0.347	4.838	1.258	0.417	0.29
wPt-4742	6B	52	0.421	0.331	0.014	0.506	0.265	0.055
wPt-5168	6B	52.2	0.303	0.291	0.009	0.292	0.322	0.093
wPt-4218	6B	52.3	0.398	0.322	0.236	0.608	0.27	0.09
wPt-9594	6B	52.5	0.844	0.26	0.456	0.152	0.098	0.56
wPt-2218	6B	52.8	0.625	0.373	0.687	0.144	0.061	0.643
wPt-2400	6B	53.2	5.523	0.489	0.363	0.027	0.127	0.251
wPt-9195	6B	53.4	0.434	0.268	0.683	2.317	0.22	0.023
tPt-1723	6B	53.8	1.12	0.046	1.059	0.437	0.129	0.184
wPt-6247	6B	54.8	0.808	0.065	0.914	0.453	0.176	0.175
wPt-8721	6B	57.8	1.079	0.022	1.236	5.769	0.674	0.191
wPt-8183	6B	59.6	0.955	0.275	0.56	0.872	0.097	0.09
tPt-513954	6B	59.6	0.853	0.27	0.47	0.792	0.224	0.013
rPt-1040	6B	60	1.033	0.76	0.46	0.389	0.11	0.105
tPt-513403	6B	60.1	0.975	0.176	1.189	0.357	0.224	0.413
wPt-7935	6B	60.6	1.169	0.769	0.36	0.358	0.117	0.008
wPt-6160	6B	60.6	0.975	0.176	1.189	0.357	0.224	0.413
wPt-2564	6B	61	1.135	0.824	0.291	0.224	0.08	0.007
wPt-5037	6B	61.9	1.012	0.983	0.214	0.595	0.056	0.04
wPt-9124	6B	63.5	1.564	0.206	0.625	0.165	0.107	3.356
wPt-4924	6B	64.7	0.828	1.142	0.054	0.438	0.17	0.018
tPt-4990	6B	65.7	1.415	0.215	0.365	0.129	0.02	0.515
wPt-8554	6B	66.5	1.141	0.636	0.127	0.201	0.384	0.349
tPt-3689	6B	68	1.012	0.545	0.477	0.202	0.089	0.66
rPt-506913	6B	70.6	0.26	1.434	0.123	0.087	0.157	0.065
tPt-513002	6B	71.6	0.236	1.576	0.15	0.096	0.133	0.085
tPt-514287	6B	71.8	0.35	1.44	0.173	0.031	0.165	0.21
tPt-9132	6B	73.1	0.517	1.203	0.031	0.588	0.041	0.14
tPt-514308	6B	74.2	0.063	1.382	0.284	0.094	0.074	0.203
wPt-3581	6B	76.5	6.162	7.528	6.037	0.122	0.204	0.326
tPt-514168	6B	78.1	0.316	0.076	1.097	0.095	0.71	0.128
wPt-9930	6B	96.9	0.446	0.536	0.119	0.25	0.018	0.047
wPt-1325	6B	104.2	1.528	0.555	0.078	0.665	0.704	0.565
wPt-7464	6B	104.5	1.274	0.696	0.16	0.236	1.259	0.992
wPt-5480	6B	107.9	0.073	0.104	0.085	0.264	0.134	0.133
tPt-514268	6B	108.8	0.062	0.108	0.345	0.104	0.364	0.627
wPt-9241	6B	109.5	0.123	0.002	0.068	0.132	0.167	0.039
wPt-9256	6B	110.8	0.389	0.299	0.114	0.229	0.072	0.006
wPt-344113	6B	111.1	0.816	0.241	0.045	0.192	0.243	0.126
wPt-8268	6B	112.3	0.81	0.107	0.146	0.33	0.499	0.034
wPt-1264	6B	112.3	0.413	0.177	0.107	0.167	0.777	0.318
wPt-4662	6B	113.1	0.015	0.022	0.038	0.075	0.042	0.06
wPt-4164	6B	113.3	0.704	0.159	0.007	0.262	0.185	0.027
wPt-8059	6B	114	1.063	0.003	0.037	0.279	0.366	0.014
wPt-9952	6B	114.5	1.793	0.117	0.097	0.145	0.962	0.039
wPt-6116	6B	115.1	0.609	2.24	0.294	0.114	0.837	0.059
wPt-4560	6B	115.5	1.604	0.016	0.209	0.056	0.431	0.189
wPt-8493	6B	115.6	1.784	0.005	0.231	0.05	0.469	0.169
tPt-513425	6B	115.8	1.549	0.002	0.227	0.065	0.506	0.193
wPt-0406	6B	116.2	0.226	0.169	0.276	0.138	0.779	0.025
rPt-505542	6B	117.7	0.402	5.037	0.092	0.352	0.311	0.17
wPt-8246	7B	0	0.084	0.26	0.159	0.302	0.108	0.29
wPt-8387	7B	16.3	0.298	0.246	0.049	0.112	1.049	0.347
wPt-7108p7B	7B	16.4	0.307	0.093	0.239	0.089	0.181	0.99
wPt-2449	7B	16.7	0.279	0.147	0.004	0.139	0.862	0.229
wPt-5677	7B	17.6	0.03	0.088	0.164	0.206	0.745	0.259
wPt-9877	7B	17.6	0.206	2.05	0.282	0.358	0.693	0.56
wPt-5816	7B	18	0.016	0.004	0.162	0.141	0.98	0.112
wPt-9515	7B	18	0.081	0.058	0.588	0.002	0.719	0.069
tPt-6244	7B	18.4	0.217	0	0.258	0.069	0.983	0.01
wPt-2878	7B	18.6	0.083	0.091	0.185	0.061	0.749	0.038
wPt-9746	7B	18.7	0.052	0.059	0.232	0.009	0.947	0.017
tPt-513753	7B	18.8	0.015	0.004	0.209	0.047	1.014	0.05
wPt-9992	7B	18.9	0.044	0.03	0.225	0.079	1.05	0.092
tPt-3700	7B	19	0.035	1.071	0.462	0.007	0.547	0.035
wPt-0884	7B	19.2	0.13	0.092	0.123	0.11	1.111	0.186
wPt-0695	7B	19.6	0.011	0.034	0.232	0.013	0.488	0.049
wPt-3402	7B	19.6	0.133	0.128	0.153	0.225	0.086	0.254
wPt-0465	7B	19.7	0.034	0.095	0.173	0.128	0.357	0.21
wPt-1196	7B	19.7	0.019	0.033	0.285	0.055	0.42	0.087
wPt-8803	7B	20	0.02	0.059	0.256	0.045	0.481	0.025
wPt-5745	7B	20.2	0.052	0.057	0.311	0.091	0.414	0.061
wPt-0866	7B	20.3	0.01	0.04	0.362	0.182	0.395	0.104
wPt-6276	7B	20.4	0.098	0.158	0.367	0.093	0.194	0.025
wPt-5138	7B	22.1	0.06	0.106	0.096	0.053	0.715	0.148
wPt-4875	7B	22.8	0.162	0.044	0.518	0.166	0.091	0.365
wPt-8561	7B	24.7	0.163	0.062	0.503	0.147	0.102	0.102
wPt-7413	7B	27.8	NA	NA	NA	NA	NA	NA
wPt-4743	7B	29.3	0.049	0.045	0.371	0.005	0.305	0.091
wPt-0600	7B	29.4	0.215	0.541	0.28	0.407	2.818	0.477
wPt-4038	7B	29.4	0.049	0.045	0.371	0.005	0.305	0.091
wPt-3190	7B	30.7	0.187	0.072	0.167	0.023	0.44	0.033
wPt-9880	7B	32.1	0.055	0.405	0.382	0.909	0.237	0.389
wPt-8989	7B	32.2	0.053	0.386	0.322	0.929	0.19	0.392
wPt-6104	7B	32.2	0.055	0.405	0.382	0.909	0.237	0.389
wPt-3093	7B	33.1	0.242	0.217	0.125	0.594	0.147	0.188
wPt-9342	7B	33.4	0.381	0.429	0.73	0.06	0.937	0.563
wPt-7546	7B	33.5	0.456	1.243	1.096	0.045	0.278	0.168
tPt-513426	7B	33.6	0.842	0.128	0.309	0.095	0.241	0.116
wPt-3939	7B	34.3	0.331	0.242	0.073	0.623	0.129	0.375
wPt-8938	7B	35.4	0.675	0.098	0.96	0.098	0.138	0.045
wPt-6156	7B	35.5	0.422	0.069	0.867	0	0.068	0.045
wPt-4820	7B	35.8	0.055	0.666	0.834	1.209	0.965	0.958
wPt-2356	7B	36.7	0.854	0.258	0.94	0.105	0.209	0.231
wPt-1132	7B	37.2	0.274	0.625	0.169	0.045	0.386	0.195
wPt-4869	7B	43.4	0.323	0.065	0.108	3.742	0.028	0.128
wPt-2668	7B	44.1	0.258	0.025	0.333	0.065	0.06	0.086
wPt-7351	7B	44.5	0.293	0.019	0.333	0.15	0.043	0.123
wPt-7191	7B	44.6	0.258	0.025	0.333	0.065	0.06	0.086
rPt-411046	7B	52.5	1.243	0.422	0.032	2.521	0.417	0.323
tPt-513969	7B	54.8	1.285	0.93	0.169	0.312	0.557	2.926
wPt-1330	7B	56.7	1.15	0.619	0.144	0.102	0.189	0.185
wPt-3723	7B	61	0.991	0.033	0.42	0.28	0.184	0.432
wPt-9798	7B	64.3	0.772	0.113	0.276	0.146	0.417	0.15
wPt-9133	7B	67	0.601	1.626	0.558	0.481	0.642	0.405
wPt-8312	7B	67.4	0.812	1.387	0.641	0.317	0.599	0.129
wPt-3730	7B	68.1	0.152	0.62	0.933	0.522	0.04	0.407
wPt-4025	7B	68.6	0.654	0.939	0.732	0.243	0.289	0.308
wPt-8919	7B	68.8	1.146	1.032	0.874	0.142	0.364	0.108
wPt-11598	7B	69.7	0.65	0.228	0.837	0.125	0.222	0.105
wPt-6463	7B	70.8	0.49	1.302	0.393	0.044	0.429	0.023
wPt-1149	7B	71.2	9.366	3.889	3.93	0.742	0.911	0.441
tPt-512908	7B	71.3	0.098	0.831	0.786	0.725	0.124	0.395
wPt-8283	7B	74.3	0.515	0.517	0.513	0.122	0.196	0.036
wPt-1723	7B	74.5	0.471	0.563	0.507	0.106	0.239	0.008
wPt-2737	7B	78.5	0.11	0.363	0.336	0.219	0.136	0.381
wPt-7318	7B	82.9	0.076	0.191	0.241	0.095	0.199	0.51
wPt-5283	7B	102	4.001	0.404	0.943	1.233	0.074	4.276
wPt-0837	7B	122.7	0.207	0.441	0.476	1.547	0.349	0.276
wPt-2994	7B	123.7	0.212	0.467	0.674	1.18	0.285	0.195
rPt-505223	7B	124.9	0.26	0.281	0.72	1.054	0.152	0.031
wPt-8920	7B	125.4	0.314	0.372	0.633	1.338	0.337	0.253
tPt-513031	7B	126	0.197	1.116	0.748	0.913	0.586	0.405
rPt-399803	1R	0	0.615	0.12	0.18	0.366	0.244	0.173
rPt-401418	1R	0.4	0.788	0.113	0.307	0.691	0.071	0.083
rPt-401195	1R	0.8	0.587	0.31	0.244	0.346	0.406	0.04
rPt-389803	1R	1.8	0.788	0.113	0.307	0.691	0.071	0.083
rPt-507120	1R	5.5	0.829	0.032	0.664	0.366	0.118	0.326
rPt-506579p1R	1R	6	0.84	0.06	0.995	0.363	0.208	0.212
rPt-508116	1R	6.3	0.449	0.028	0.142	0.367	0.395	0.164
tPt-513783	1R	8.5	0.386	0.166	0.061	0.145	0.272	0.055
rPt-509009	1R	9	0.57	0.046	0.156	0.444	0.188	0.148
rPt-410922	1R	9.8	0.664	0.008	0.182	0.517	0.122	0.253
rPt-402007	1R	10.6	0.538	0.216	0.261	0.527	0.037	0.133
rPt-507719	1R	10.7	0.557	0.209	0.156	0.528	0.052	0.262
rPt-508726	1R	11	1.109	0.011	0.93	0.643	0.16	0.134
rPt-507103	1R	11.3	0.677	0.073	0.472	1.236	0.014	0.084
rPt-507848	1R	11.7	0.652	0.001	0.287	0.847	0.021	0.214
rPt-390318	1R	12.2	1.086	0.022	0.73	0.807	0.078	0.134
rPt-505603	1R	14.3	0.357	0.089	0.034	0.21	0.268	1.044
rPt-410760	1R	14.5	0.222	0.101	0.137	0.282	0.331	0.646
rPt-505761	1R	18.3	0.203	0.358	0.015	0.311	0.768	0.115
rPt-389501	1R	19.3	0.78	0.559	0.394	1.236	0.084	1.628
rPt-400946	1R	19.3	NA	NA	NA	NA	NA	NA
rPt-410937	1R	19.3	0.327	0.166	0.001	0.004	0.423	0.551
rPt-506136	1R	19.3	0.442	0.127	0.077	0.081	0.38	0.633
rPt-507209	1R	19.4	0.387	0.137	0.008	0.006	0.36	0.548
rPt-507554	1R	19.4	0.497	0.081	0.045	0.015	0.329	0.581
rPt-509060	1R	19.5	0.387	0.137	0.008	0.006	0.36	0.548
rPt-508859	1R	19.6	0.575	0.3	0.784	1.068	0.822	0.221
rPt-509423	1R	19.8	0.088	0.323	0.926	0.006	0.186	0.393
rPt-506392	1R	19.9	0.532	0.427	1.122	6.076	0.509	0.155
rPt-505936	1R	20.1	0.903	4.314	0.797	0.034	3.58	0.892
rPt-401475	1R	20.2	0.387	0.137	0.008	0.006	0.36	0.548
rPt-506896	1R	20.5	0.431	0.17	0.009	0.036	0.454	0.397
rPt-509189	1R	20.5	0.171	0.355	0.673	0.203	0.269	0.476
rPt-508306	1R	20.6	0.045	0.369	0.73	0.042	0.303	0.233
rPt-399789	1R	20.7	0.012	0.149	0.671	0.153	0.195	0.153
rPt-2542	1R	20.7	0.102	0.596	1.241	0.012	0.084	0.361
rPt-0318	1R	20.7	NA	NA	NA	NA	NA	NA
rPt-402673	1R	20.8	0.188	0.247	0.807	0.015	0.159	0.427
rPt-507401	1R	20.8	0.145	0.466	0.464	0.235	0.309	0.313
rPt-507205	1R	20.8	0.296	0.066	0.48	0.002	0.049	0.29
rPt-402491	1R	20.9	0.088	0.323	0.926	0.006	0.186	0.393
rPt-508463	1R	20.9	0.575	0.3	0.784	1.068	0.822	0.221
rPt-390338	1R	20.9	0.013	0.569	0.477	0.155	0.271	0.503
rPt-410927	1R	20.9	0.079	0.709	1.114	0.503	0.22	0.071
rPt-400853	1R	20.9	0.088	0.323	0.926	0.006	0.186	0.393
rPt-509241	1R	20.9	0.168	0.169	0.847	0.066	0.126	0.64
rPt-506431	1R	20.9	0.179	0.67	0.702	0.346	0.376	0.24
rPt-389446	1R	21	0.081	0.564	0.46	0.169	0.362	0.451
rPt-4471	1R	21.1	0.342	0.32	0.111	0.015	0.512	0.358
rPt-390177	1R	21.1	0.458	0.19	0.049	0.006	0.417	0.551
rPt-505310	1R	21.4	0.077	0.271	1.118	0.15	0.002	0.447
rPt-400103	1R	22.3	0.504	0.073	0.099	0.052	0.239	0.761
rPt-505853	1R	23	0.504	0.073	0.099	0.052	0.239	0.761
tPt-513067	1R	23.9	NA	NA	NA	NA	NA	NA
rPt-505199	1R	24.5	0.349	0.025	0.276	0.605	0.168	0.229
rPt-506629	1R	25.3	NA	NA	NA	NA	NA	NA
rPt-507438p1R	1R	26.7	0.123	0.225	0.236	0.233	0.479	2.822
rPt-508079	1R	27.5	0.437	0.143	0.172	0.069	0.361	0.506
rPt-399378	1R	30.4	0.698	0.15	0.031	0.351	0.229	0.875
rPt-509578	1R	36.3	0.995	0.201	0.051	0.888	0.16	0.554
rPt-508325	1R	38.5	1.472	0.468	0.555	0.853	0.46	0.648
rPt-402080	1R	41.4	0.523	0.231	0.064	0.676	0.137	0.423
rPt-389828	1R	42.2	0.011	0.502	0.855	0.255	0.333	0.101
rPt-505884	1R	45	0.261	0.408	0.216	0.792	0.133	0.547
wPt-4129p1R	1R	46.5	NA	1.026	NA	0.944	0.258	1.455
rPt-411337	1R	47.2	0.1	0.301	0.362	0.379	0.284	0.485
rPt-506561	1R	50.7	2.733	0.404	0.067	0.175	0.713	0.354
rPt-507790	1R	59.6	0.097	0.145	0.114	1.185	0.139	0.119
rPt-507650	1R	60.6	0.284	0.345	0.52	0.656	0.464	0.243
rPt-507839	1R	62.9	0.194	0.753	0.532	0.135	0.717	0.419
wPt-6274	1R	65.8	0.397	0.052	0.427	0.702	0.056	0.216
rPt-390590	1R	66.1	0.139	0.665	0.654	0.365	0.766	1.135
tPt-6511	1R	66.5	0.195	0.595	0.68	0.353	0.672	1.037
rPt-505564	1R	67.1	0.135	0.595	0.545	0.307	0.492	0.329
rPt-399831	1R	67.3	0.142	0.532	0.513	0.315	0.462	0.294
rPt-390261	1R	67.6	0.264	0.796	0.424	0.33	0.707	0.998
tPt-2796	1R	69.2	0.033	0.425	0.496	0.232	0.329	0.23
rPt-506916	2Ra	0	0.019	0.208	0.244	0.567	0.111	0.069
rPt-509197	2Ra	6	0.009	0.16	0.117	0.627	0.184	0.403
rPt-505631	2Ra	8.4	0.234	0.008	0.073	0.466	0.145	0.099
rPt-505648	2Ra	8.9	0.134	0.082	0.757	0.042	0.754	0.161
rPt-410838	2Ra	9.2	0.283	0.054	0.277	0.32	0.205	0.836
rPt-506180	2Ra	9.8	0.39	0.1	0.143	0.462	0.039	0.003
rPt-410936	2Ra	10.1	0.489	0.108	0.198	0.453	0.045	0.02
rPt-389929	2Ra	10.5	0.171	0.027	0.591	0.367	0.155	1.019
rPt-506604	2Ra	10.6	0.39	0.1	0.143	0.462	0.039	0.003
rPt-508344	2Ra	11.3	0.046	0.633	0.323	0.165	0.277	0.344
rPt-508776	2Ra	12	0.307	0.019	0.149	0.636	0.061	0.278
rPt-508811	2Ra	12.1	0.079	0.016	0.452	0.585	0.201	1.307
rPt-402361	2Ra	12.2	0.307	0.019	0.149	0.636	0.061	0.278
rPt-505702	2Ra	14.4	0.397	0.269	0.395	1.209	0.021	0.589
rPt-509191	2Ra	14.6	0.374	0.282	0.107	0.737	0.31	0.526
rPt-509443	2Ra	18.9	0.485	0.244	0.498	0.961	0.198	0.366
rPt-505385	2Ra	19.6	0.385	0.257	0.387	1.262	0.045	0.444
rPt-390554	2Ra	19.9	0.075	0.019	0.451	0.496	0.486	1.473
tPt-8966	2Ra	20.4	0.464	0.189	0.333	1.138	0.104	0.597
rPt-508036	2Ra	22.6	0.43	0.203	0.128	1.602	0.229	0.984
rPt-401489	2Ra	28.6	0.706	0.316	0.13	0.874	0.233	0.355
rPt-399721	2Ra	29.2	0.566	0.177	0.257	1.043	0.12	0.279
rPt-390369	2Ra	37.4	0.451	0.015	0.306	0.383	0.119	0.007
rPt-400973	2Ra	39.7	0.808	0.249	0.251	0.54	0.158	0.037
rPt-400923	2Ra	42	0.808	0.249	0.251	0.54	0.158	0.037
rPt-506496	2Ra	43.8	0.397	0.394	0.147	1.772	0.198	0.787
rPt-399774	2Ra	55.9	0.996	0.602	0.049	0.275	0.307	0.959
rPt-389908p2R	2Ra	58.4	0.123	0.504	0.247	0.137	0.176	0.632
tPt-513832	2Ra	60.4	0.035	0.157	0.255	0.737	0.462	4.591
rPt-509592	2Ra	62.1	0.003	0.329	0.139	0.742	0.676	0.156
tPt-514243	2Ra	62.6	0.014	0.359	0.017	1.051	0.588	0.156
rPt-401224	2Ra	62.7	0.404	0.39	0.048	1.04	0.685	0.126
tPt-7906	2Ra	63	0.535	0.388	0.061	0.905	0.546	0.188
rPt-402481	2Ra	63.2	0.404	0.39	0.048	1.04	0.685	0.126
rPt-390292	2Ra	63.4	1.398	0.679	0.163	0.076	0.102	1.058
rPt-508957	2Ra	63.4	0.414	0.228	0.046	0.794	0.76	0.071
rPt-507982	2Ra	64.1	0.159	0.216	0.088	1.08	0.494	0.435
rPt-505933	2Ra	64.2	0.414	0.228	0.046	0.794	0.76	0.071
rPt-507714	2Ra	64.3	0.025	0.183	0.118	0.85	0.733	0.121
rPt-402519	2Ra	64.5	0.414	0.228	0.046	0.794	0.76	0.071
rPt-400703	2Ra	65.6	0.004	0.032	0.041	0.832	0.761	0.19
rPt-507710	2Ra	65.7	0.025	0.183	0.118	0.85	0.733	0.121
rPt-400013	2Ra	65.7	0.414	0.228	0.046	0.794	0.76	0.071
rPt-389459	2Ra	65.7	0.852	0.026	0.106	0.154	0.863	0.294
rPt-507946	2Ra	65.8	0.224	2.437	0.012	0.907	0.977	0.494
rPt-390789	2Ra	66	1.154	0.116	0.042	0.405	0.584	0.607
rPt-402345	2Ra	66.2	0.414	0.228	0.046	0.794	0.76	0.071
rPt-399626	2Ra	66.3	2.218	0.36	0.078	0.977	0.81	0.121
rPt-411177	2Ra	66.7	0.414	0.228	0.046	0.794	0.76	0.071
rPt-505357	2Ra	67.1	0.414	0.228	0.046	0.794	0.76	0.071
rPt-389441	2Ra	67.4	0.092	0.2	0.074	0.922	0.739	0.167
tPt-513861	2Ra	67.5	0.414	0.228	0.046	0.794	0.76	0.071
rPt-390530	2Ra	67.7	0.328	0.27	0.176	0.517	0.28	0.405
rPt-402236	2Ra	67.8	0.108	0.106	0.087	0.846	0.709	0.09
rPt-410940	2Ra	67.9	0.414	0.228	0.046	0.794	0.76	0.071
rPt-507479	2Ra	68	0.414	0.228	0.046	0.794	0.76	0.071
rPt-399333	2Ra	68.1	0.004	0.032	0.041	0.832	0.761	0.19
rPt-509223	2Ra	68.2	1.392	0.243	0.145	0.312	0.821	0.183
rPt-506196	2Ra	68.4	0.634	0.05	0.312	0.098	0.153	0.583
rPt-389612	2Ra	68.8	0.467	0.099	0.039	0.772	0.966	0.298
rPt-1002	2Ra	69	0.414	0.228	0.046	0.794	0.76	0.071
rPt-401388	2Ra	69.6	0.4	0.137	0.064	1.111	0.627	0.008
rPt-399895	2Ra	73	0.166	0.074	0.053	0.463	0.838	0.247
rPt-410871	2Ra	73.5	0.479	0.083	0.082	0.464	0.612	0.186
rPt-390653	2Ra	74.3	0.112	0.175	0.2	0.558	0.464	0.028
rPt-505891	2Ra	74.8	0.479	0.083	0.082	0.464	0.612	0.186
rPt-398737	2Ra	77.9	0.55	0.019	0.124	0.066	0.129	0.106
rPt-506394	2Ra	78.5	0.107	0.444	0.089	3.101	2.816	0.083
rPt-505481	2Ra	79.2	0.438	0.033	0.156	0.143	0.118	0.039
tPt-514337	2Ra	87	0.663	0.274	0.648	0.452	0.023	0.136
rPt-400980	2Ra	90.3	1.13	0.03	0.929	0.325	0.435	0.067
rPt-506198	2Ra	98.5	1.07	NA	0.852	1.284	NA	0.374
rPt-401274	2Ra	105.3	1.07	4.038	0.852	1.284	2.43	0.374
rPt-505743	2Rb	0	0.617	1.788	0.13	0.383	0.94	0.518
rPt-400003	2Rb	2.3	0.992	0.417	0.057	0.551	0.237	0.831
rPt-410938	2Rb	3.9	1.046	0.581	0.071	0.417	0.481	1.149
rPt-398631	2Rb	4.2	1.119	0.521	0.097	0.409	0.436	1.036
rPt-398761	2Rb	4.3	1.119	0.521	0.097	0.409	0.436	1.036
rPt-390017	2Rb	5.1	0.899	0.574	0.03	0.25	0.359	0.901
rPt-508204	2Rb	5.5	0.481	0.637	0.185	0.039	0.411	0.709
rPt-509001	2Rb	5.8	0.547	0.751	0.114	0.028	0.408	0.722
rPt-507622	2Rb	10	1.522	0.54	0.052	0.564	0.523	0.65
rPt-505513	2Rb	10.5	1.262	0.524	0.128	0.472	0.708	0.913
rPt-401028	3R	0	0.659	0.362	0.087	0.085	0.416	0.846
rPt-508643	3R	17.4	0.689	1.279	0.115	0.301	0.208	0.588
rPt-508970	3R	27.9	0.268	0.257	0.64	2.361	0.594	0.22
rPt-509432	3R	28.4	1.087	0.262	0.565	0.033	0.692	0.266
rPt-509631	3R	34.6	0.608	0.72	0.03	0.487	0.046	0.1
rPt-507396	3R	35.2	0.429	1.243	8.31	5.483	0.047	0.141
rPt-402572	3R	35.4	0.228	4.667	0.229	0.365	0.661	0.175
rPt-401520	3R	35.7	0.511	1.08	0.072	0.073	0.055	0.026
rPt-389313	3R	38.3	0.894	0.705	0.515	0.797	0.219	0.261
rPt-506740	3R	39.8	0.588	0.367	0.912	0.69	0.055	0.23
rPt-411243	3R	40.1	0.231	0.27	1.69	0.608	0.292	0.112
rPt-400008	3R	40.2	0.307	0.246	1.715	0.258	0.219	0.186
rPt-506455	3R	40.4	0.555	0.298	1.554	0.736	0.082	0.32
rPt-402214	3R	40.4	0.221	0.323	0.602	0.074	0.062	0.098
rPt-505403	3R	40.5	0.651	0.246	1.336	1.035	0.06	0.318
rPt-507105	3R	40.6	0.733	0.303	0.921	0.941	0.157	0.349
rPt-398525	3R	40.7	0.858	0.382	1.269	0.944	0.343	0.504
rPt-507897	3R	40.9	0.651	0.246	1.336	1.035	0.06	0.318
rPt-389875	3R	41.4	0.631	0.358	1.111	0.679	0.013	0.35
rPt-507473	3R	41.4	0.733	0.303	0.921	0.941	0.157	0.349
tPt-3022	3R	41.6	0	0.198	0.019	0.286	0.259	0.086
rPt-507083	3R	41.7	0.635	0.244	1.254	0.444	0.102	0.285
rPt-507575	3R	41.7	0	0.198	0.019	0.286	0.259	0.086
rPt-508418	3R	41.9	0.106	0.069	0.036	0.218	0.181	0.14
rPt-402265	3R	42	0.072	0.035	0.011	0.223	0.298	0.057
rPt-507345	3R	42	0.932	0.413	0.446	0.527	0.392	0.37
rPt-389708	3R	42.1	0.733	0.303	0.921	0.941	0.157	0.349
rPt-402438	3R	42.1	0.866	0.436	0.242	0.097	0.114	1.006
rPt-506565	3R	42.2	0.478	0.145	0.163	0.191	0.113	0.118
rPt-506598	3R	42.3	0.508	0.208	0.095	0.148	0.07	0.207
rPt-507717	3R	42.4	0.733	0.303	0.921	0.941	0.157	0.349
rPt-506218	3R	42.5	0.557	0.246	0.029	0.146	0.047	0.222
rPt-401163	3R	42.6	0.053	0.027	0.123	0.283	0.145	0.057
rPt-7608	3R	43.3	0.038	0.036	0.041	0.304	0.308	0.016
rPt-507993	3R	43.8	0.345	0.199	1.25	1.237	0.383	0.527
rPt-402504	3R	43.9	0.71	0.437	0.802	0.544	0.084	0.269
rPt-399897	3R	44	0.065	0.069	0.003	0.266	0.213	0.033
rPt-400235	3R	44	0.065	0.069	0.003	0.266	0.213	0.033
tPt-2425	3R	44.3	0.065	0.069	0.003	0.266	0.213	0.033
rPt-390174	3R	44.3	0.352	0.034	0.155	0.198	0.179	0.33
rPt-389254	3R	44.3	0.652	0.959	0.08	0.317	0.447	0.297
rPt-506603	3R	44.4	0.065	0.069	0.003	0.266	0.213	0.033
rPt-399990	3R	44.6	0.069	0.143	0.002	0.318	0.161	0.003
rPt-401554	3R	44.7	0.434	0.513	0.051	0.212	0.154	0.095
rPt-401069	3R	44.9	0.671	0.324	0.346	0.939	0.372	0.172
rPt-390724	3R	45	0.059	0.236	0.017	0.299	0.16	0.165
rPt-506173	3R	45.3	0.889	0.628	0.385	0.828	2.806	0.315
rPt-507149	3R	45.8	0.387	0.173	1.089	0.299	0.044	0.449
rPt-505287	3R	47.1	0.043	0.078	0.225	0.298	0.058	0.368
rPt-389676	3R	47.6	0.71	0.437	0.802	0.544	0.084	0.269
rPt-390606	3R	47.6	0.805	0.535	0.714	0.308	0.134	0.208
rPt-507316	3R	47.7	0.075	0.227	0.101	0.592	0.138	0.097
rPt-389384	3R	49.2	0.954	0.468	0.316	0.556	0.187	0.818
rPt-508772	3R	54.5	0.774	0.11	0.254	1.044	0.093	0.38
rPt-509296	3R	55.2	0.79	0.238	0.39	1.033	0.028	0.411
wPt-1291	3R	56	0.083	0.673	0.059	0.038	0.14	0.002
rPt-507877	3R	56.8	0.053	0.571	0.172	0.085	0.056	0.103
rPt-390429	3R	57.3	0.084	0.428	0.048	0.059	0.146	0.114
rPt-399402	3R	57.9	0.831	0.177	0.21	0.42	0.215	0.286
rPt-506501	3R	58.8	0.631	0.209	0.445	0.322	0.155	0.255
tPt-1089	3R	61.6	0.032	0.032	0.415	0.184	0.666	0.177
rPt-400264	3R	63	0.121	0.433	0.644	0.11	0.681	0.601
rPt-509719	3R	63.9	0.407	0.12	0.617	0.176	0.402	0.119
rPt-507271	3R	70.2	0.007	0.299	0.39	0.779	0.727	1.13
rPt-389403	3R	70.3	0.005	0.246	0.336	0.654	0.698	1.161
tPt-513724	3R	70.4	0.078	0.239	0.277	1.057	0.796	1.042
rPt-507299	3R	71.2	0.148	0.461	0.313	0.613	0.72	0.833
rPt-402398	3R	71.6	0.129	0.495	0.321	0.742	0.934	0.944
rPt-402303	3R	72.1	0.049	0.302	0.258	0.659	0.654	0.965
rPt-5523	3R	74.9	0.06	0.158	1.465	0.57	2.89	1.185
tPt-0170	3R	75.3	0.222	0.014	0.037	0.083	0.149	1.018
rPt-505338	3R	76.2	0.215	0.445	0.315	0.027	0.653	1.153
rPt-505353	3R	77.9	0.019	0.012	0.019	0.236	0.114	1.037
tPt-513277	3R	81.2	0.485	0.022	0.053	0.079	0.25	0.806
rPt-508867	3R	83.1	0.225	0.01	0.04	0	0.306	0.851
rPt-507569	3R	84	2.296	3.152	0.617	0.551	6.114	3.138
tPt-513488	3R	110.6	0.162	0.683	0.117	0.025	0.753	0.535
rPt-509415	3R	111.5	0.203	0.738	0.171	0.028	0.571	0.515
rPt-508654	3R	112	0.024	0.307	0.473	0.493	0.085	0.99
rPt-399503	3R	112.4	0.185	0.723	0.119	0.043	0.711	0.684
rPt-400346	3R	112.6	0.066	0.849	0.693	0.11	0.209	0.975
rPt-506986	3R	113.8	0.135	0.633	0.135	0.04	0.593	0.765
rPt-401352	3R	114	0.109	0.621	0.166	0.056	0.615	0.751
rPt-507764	3R	115.6	0.044	0.587	0.138	0.013	0.609	0.716
rPt-507709	3R	118	0.004	0.166	0.164	0.59	0.227	0.484
rPt-389405	4R	0	0.178	0.018	0.177	0.401	0.19	0.208
rPt-508542	4R	0.9	0.18	0.016	0.151	0.395	0.245	0.217
rPt-400936	4R	3.6	0.794	0.066	0.296	0.63	0.254	0.347
rPt-390763	4R	6.3	1.109	0.039	0.09	0.543	0.308	0.302
rPt-390328	4R	7	0.69	0.125	0.086	0.349	0.368	0.104
rPt-390129	4R	7.6	1.029	0.068	0.028	0.611	0.251	0.297
rPt-399805	4R	8.1	1.175	0.044	0.036	0.745	0.248	0.289
rPt-402679	4R	8.2	1.193	0.063	0.067	0.735	0.243	0.32
wPt-8336	4R	8.4	0.648	0.216	0.01	0.741	0.662	0.475
rPt-389770	4R	9.9	5.081	0.778	1.301	0.665	0.425	8.103
wPt-7840	4R	12.2	1.061	0.682	0.744	0.182	0.32	0.443
rPt-389827	4R	16.7	0.095	0.114	0.347	1.686	0.229	0.139
rPt-508454	4R	17	0.128	0.158	0.465	1.542	0.408	0.053
rPt-411281	4R	17.4	0.097	0.036	0.498	1.562	0.296	0.086
rPt-399900	4R	18.2	0.005	0.429	0.606	0.678	0.034	0.245
rPt-506508	4R	21.6	0.447	0.147	0.129	0.286	0.215	0.393
rPt-507289	4R	22.1	0.114	0.407	0.47	0.468	0.131	0.11
rPt-400484	4R	22.2	0.658	0.14	0.208	0.378	0.314	0.366
rPt-401280	4R	22.3	0.122	0.31	0.203	0.018	0.293	0.183
rPt-508260	4R	22.6	0.179	0.129	0.277	0.373	0.297	0.377
rPt-506089	4R	23	0.184	0.283	0.219	0.034	0.172	0.141
rPt-401955	4R	23.1	0.717	0.111	0.209	0.198	0.274	0.369
tPt-1348	4R	23.5	0.101	0.446	0.362	3.385	0.215	0.13
rPt-400835	4R	23.7	0.426	0.214	0.392	0.661	0.441	0.213
rPt-400996	4R	24.1	0.376	0.141	0.432	0.57	0.347	0.243
rPt-390526	4R	24.9	0.167	0.342	0.397	0.369	0.291	0.352
rPt-508693	4R	25.3	0.17	0.771	0.274	0.511	0.584	0.577
rPt-509706	4R	25.4	0.402	0.285	0.541	0.606	0.645	0.295
rPt-401048	4R	25.5	0.17	0.771	0.274	0.511	0.584	0.577
rPt-505550	4R	25.9	0.3	0.153	0.31	0.516	0.456	0.318
rPt-506948	4R	26.2	0.205	0.362	0.01	0.424	0.406	0.88
rPt-506471	4R	27.4	0.069	2.115	0.268	0.585	0.373	0.556
rPt-401450	4R	28.2	0.251	0.066	0.455	8.019	0.427	0.764
rPt-509353	4R	28.5	4.472	0.07	0.782	0.155	0.262	0.309
rPt-506686	4R	28.8	0.25	1.322	0.228	0.431	1.149	0.136
rPt-505244	4R	28.8	0.226	1.495	0.056	0.44	0.916	0.422
rPt-507549	4R	29	0.509	0.06	0.353	0.197	0.008	0.593
rPt-401491	4R	29.1	0.033	0.758	0.211	0.044	0.324	0.358
rPt-506134	4R	29.2	0.32	0.825	0.264	0.049	0.087	0.264
rPt-508459	4R	29.8	0.062	0.212	0.204	0.391	0.618	0.245
rPt-411376	4R	30.1	0.315	1.354	0.055	0.348	0.428	0.194
rPt-509243	4R	30.3	0.132	0.227	0.242	0.417	0.575	0.267
rPt-509435	4R	30.7	0.604	0.618	0.209	0.102	0.159	0.38
rPt-398720	4R	30.8	0.013	0.146	0.115	0.056	0.194	0.853
rPt-506077	4R	31.1	0.239	1.002	0.162	0.032	0.109	0.044
rPt-401643	4R	32	0.319	0.945	0.102	0.653	0.748	0.236
rPt-507894	4R	32.4	0.223	0.932	0.011	0.612	0.739	0.13
rPt-389465	4R	33.2	0.279	0.55	0.078	0.424	0.806	0.223
rPt-506534	4R	33.4	0.209	0.553	0.014	0.294	0.852	0.086
rPt-411345	4R	33.5	0.289	0.683	0.061	0.635	0.674	0.365
wPt-7540	4R	33.8	0.95	1.559	0.22	0.299	0.373	0.497
rPt-508975	4R	34.1	0.287	0.043	0.128	0.241	0.493	0.119
rPt-508979	4R	34.5	0.105	0.134	0.384	0.065	0.719	0.175
rPt-400864	4R	34.7	0.042	0.185	0.287	0.017	0.616	0.033
rPt-509554	4R	34.9	0.063	1.122	0.008	0.15	0.588	0.344
rPt-508722	4R	34.9	0.103	1.025	0.023	0.174	0.49	0.276
rPt-505817	4R	35.7	0.223	1.058	0.056	0.612	0.606	0.024
rPt-402016	4R	36.5	0.177	0.36	0.027	0.544	0.426	0.197
rPt-399506	4R	36.9	0.345	0.544	0.085	0.87	0.643	0.028
rPt-401825	4R	38.2	0.099	0.768	0.148	0.69	0.434	0.4
rPt-505288	4R	38.4	1.987	0.281	0.435	0.609	0.284	0.031
tPt-514203	4R	38.4	0.564	0.198	0.277	0.005	0.214	0.143
rPt-2940	4R	38.7	0.336	1.01	0.025	1.509	0.787	0.234
tPt-512937	4R	38.9	0.297	0.996	0.093	1.07	0.632	0.179
rPt-509166	4R	39.3	0.038	0.73	0.023	0.165	1.043	0.076
rPt-509646	4R	39.5	0.037	0.759	0.061	0.114	1.041	0.098
rPt-400317	4R	39.7	0.031	0.689	0.005	0.132	0.96	0.196
rPt-505352	4R	39.8	0.004	0.708	0.115	0.258	1.116	0.23
rPt-7906	4R	40	0.004	0.705	0.043	0.122	1.083	0.208
rPt-505775	4R	40.2	0.041	0.741	0.133	0.175	0.971	0.29
wPt-5281	4R	40.5	0.154	0.682	0.183	0.265	0.893	0.178
rPt-401029	4R	41.1	0.184	1.136	0.091	0.364	0.804	0.346
rPt-507548	4R	41.3	0.072	0.751	0.504	0.162	1.771	0.154
rPt-509244	4R	41.3	0.475	0.279	0.291	0.246	0.328	0.217
tPt-2718	4R	41.3	0.469	0.385	0.324	0.347	0.47	0.205
rPt-402601	4R	41.6	0.173	0.146	0.173	0.432	0.394	0.435
rPt-507202	4R	41.7	0.142	0.123	0.146	0.373	0.381	0.415
rPt-508124	4R	41.8	0.173	0.146	0.173	0.432	0.394	0.435
rPt-507498	4R	41.9	0.207	0.145	0.18	0.415	0.4	0.413
tPt-8684	4R	42.2	0.032	0.269	0.195	0.066	0.258	0.137
rPt-7987	4R	42.2	0.308	0.111	0.254	0.206	0.481	0.54
rPt-389881	4R	43	0.091	0.524	0.037	0.249	0.961	0.555
tPt-513924	4R	43.1	0.188	1.011	0.057	0.493	1.214	0.043
rPt-390125	4R	43.1	0.091	0.524	0.037	0.249	0.961	0.555
rPt-508199	4R	43.4	0.065	0.466	0.229	0.147	0.717	0.027
rPt-507109	4R	43.4	0.562	1.167	0.03	0.196	1.199	0.77
rPt-399742	4R	43.6	0.131	0.679	0.436	0.083	0.452	0.594
rPt-507237	4R	44	0.251	1.547	0.416	0.066	1.188	0.746
rPt-398658	4R	44.2	0.329	1.243	0.017	0.12	1.197	0.863
rPt-508577	4R	44.4	0.173	0.028	0.064	0.013	0.52	0.755
rPt-389740	4R	44.9	0.084	0.595	0.504	0.261	0.596	0.341
rPt-390614	4R	45	0.145	0.067	0.122	0.085	0.6	0.663
rPt-505674	4R	45.2	1.248	0.414	0.173	0.301	0.405	0.452
rPt-390247	4R	45.5	0.293	0.05	0.347	0.011	0.121	0.575
rPt-509552	4R	45.9	8.214	0.263	0.632	0.228	0.057	0.35
rPt-508531	4R	46.9	0.002	0.206	0.668	0.222	0.588	0.339
rPt-401518	4R	47.6	0.372	0.517	0.709	0.151	0.048	0.321
rPt-390521	4R	48	0.094	0.085	0.744	0.039	0.027	0.762
rPt-399305	4R	48.5	0.506	0.772	0.271	0.131	0.158	0.335
rPt-508787	4R	48.8	0.192	0.043	0.034	0.358	0.655	0.943
rPt-509560	4R	49.8	0.05	0.674	0.407	0.468	0.739	0.157
rPt-508527	4R	49.9	0.046	0.567	0.718	4.189	0.978	0.126
rPt-505216	4R	50.1	0.268	0.066	0.024	0.224	0.554	0.43
rPt-509061	4R	50.2	0.067	0.815	0.223	0.676	0.566	0.552
rPt-402444	4R	50.2	0.2	0.514	0.169	0.812	0.427	0.006
rPt-506124	4R	50.5	0.268	0.066	0.024	0.224	0.554	0.43
rPt-507312	4R	50.7	1.136	0.057	0.133	0.111	0.084	0.383
tPt-514093	4R	50.7	0.432	0.089	0.242	0.546	0.356	0.137
tPt-514116	4R	51.1	0.212	0.437	0.126	0.296	0.507	0.027
rPt-506706	4R	51.1	0.016	0.016	0.008	0.19	0.711	0.506
rPt-509059	4R	51.1	1.067	0.015	0.182	0.384	0.013	0.632
rPt-400965	4R	51.2	0.194	0.09	0.005	0.148	0.549	0.271
tPt-513729	4R	51.3	0.306	0.037	0.915	0.007	0.244	0.281
rPt-505769	4R	51.6	0.343	0.063	0.549	0.017	0.232	0.462
rPt-401775	4R	51.7	0.343	0.063	0.549	0.017	0.232	0.462
rPt-389872	4R	51.8	0.335	0.105	0.568	0.07	0.215	0.572
wPt-2333	4R	52.1	0.06	0.248	0.118	0.368	0.182	0.269
rPt-410802	4R	53.1	0.204	0.171	0.527	0.711	0.143	0.121
wPt-5605	4R	53.8	0.047	0.211	0.389	0.775	0.333	0.76
rPt-505929	4R	53.9	0.201	0.053	0.424	0.359	0.145	0.432
rPt-505521	4R	54.2	0.094	0.253	0.266	0.158	0.307	0.287
rPt-506928	4R	54.7	0.593	1.174	0.007	0.182	0.718	0.409
rPt-402470	4R	55.6	0.053	0.087	0.041	0.191	0.762	0.156
tPt-512843	4R	55.7	0.453	0.979	0.527	0.76	0.053	0.053
rPt-411170	4R	55.8	0.023	0.726	0.089	0.782	0.132	0.411
rPt-400828	4R	55.9	0.201	0.053	0.424	0.359	0.145	0.432
tPt-4738	4R	56.3	0.071	0.003	0.024	0.328	0.307	0.051
rPt-398783	4R	56.5	0.143	0.768	3.086	0.138	0.236	0.459
tPt-2762	4R	56.7	0.252	0.07	0.441	0.489	0.204	0.3
rPt-389746	4R	57	0.064	0.167	0.104	0.487	0.201	0.057
rPt-390504	4R	57.3	0.256	0.086	0.668	0.641	0.128	0.28
rPt-505625	4R	57.5	0.119	0.222	0.006	0.655	0.261	0.133
rPt-400949	4R	57.6	0.2	0.069	0.064	0.664	0.06	0.234
rPt-389776	4R	58.4	0.016	0.104	0.124	0.066	0.816	0.462
rPt-507680	4R	58.5	0.203	0.537	0.338	0.196	0.5	0.036
rPt-401455	4R	59	0.05	0.301	0.348	0.542	1.024	0.577
rPt-509173	4R	59.2	0.041	0.083	0.019	0.139	0.892	0.309
rPt-401448	4R	59.4	0.041	0.483	0.239	0.299	1.372	0.641
rPt-400365	4R	59.7	0.203	0.537	0.338	0.196	0.5	0.036
rPt-401771	4R	59.7	0.298	0.43	0.379	0.289	0.205	0.095
rPt-509441	4R	60.1	0.274	0.327	0.34	0.072	0.451	0.437
rPt-390310	4R	60.3	0.037	0.159	0.147	0.153	0.098	0.077
rPt-505329	4R	60.6	0.043	0.113	0.048	0.232	0.897	0.218
rPt-506239	4R	60.7	0.068	0.419	0.133	0.38	0.202	0.014
rPt-506689	4R	61	0.076	0.584	0.384	0.088	0.012	0.03
rPt-507223	4R	61.1	0.208	0.019	0.494	0.115	0.165	0.664
rPt-410792	4R	61.3	0.411	0.393	0.419	0.642	0.92	0.036
rPt-390156	4R	61.5	0.357	0.116	0.051	0.407	0.43	0.062
rPt-507092	4R	61.6	0.096	0.195	0.093	0.235	0.216	0.069
rPt-400896	4R	61.7	0.203	0.117	0.24	0.065	0.278	0.422
rPt-507179	4R	61.8	0.006	0.228	0.376	0.206	0.319	0.266
rPt-506530	4R	61.8	0.162	0.16	0.192	0.533	0.289	0.079
rPt-509402	4R	62	0.085	0.128	0.127	0.194	0.939	0.209
rPt-506833	4R	62.2	0.021	0.312	0.433	0.115	0.268	0.273
rPt-507139	4R	62.4	0.273	0.1	0.015	0.085	0.175	0.061
rPt-507687	4R	62.4	0.112	0.218	0.403	0.289	0.195	0.17
rPt-506931	4R	62.5	0.044	0.193	0.433	0.299	0.376	0.167
rPt-401781	4R	62.6	0.332	0.081	0.268	0.152	0.217	0.093
rPt-506527	4R	62.6	0.294	0.162	0.045	0.148	0.223	0.048
rPt-390419	4R	62.7	0.085	0.128	0.127	0.194	0.939	0.209
rPt-399514	4R	62.8	0.253	0.191	0.16	0.046	0.166	0.039
rPt-390047	4R	62.9	0.267	0.246	0.408	0.65	0.469	0.076
rPt-505208	4R	63	0.27	0.023	0.326	0.045	0.066	0.311
rPt-410976	4R	63.2	0.032	0.158	0.442	0.156	0.351	0.359
rPt-509321	4R	63.4	0.056	5.752	0.048	0.78	1.226	0.11
rPt-506914	4R	63.4	0.14	0.16	0.518	0.304	0.251	0.133
rPt-411210	4R	63.5	0.061	0.292	0.443	0.107	0.723	0.269
rPt-399987	4R	63.5	0.265	0.135	0.194	0.025	0.695	0.044
rPt-508526	4R	63.6	0.337	0.176	0.341	0.014	0.745	0.048
rPt-402163	4R	63.6	0.061	0.292	0.443	0.107	0.723	0.269
rPt-390565	4R	63.6	0.228	0.008	0.059	0.232	0.326	0.277
rPt-401136	4R	63.7	0.05	0.255	0.488	0.009	0.869	0.26
rPt-505225	4R	63.8	0.181	0.017	0.08	13.244	1.243	0.203
rPt-398636	4R	63.8	0.112	0.154	0.324	0.09	0.617	0.383
rPt-389618	4R	63.8	0.204	6.977	0.292	3.024	0.298	0.198
rPt-505489	4R	63.9	0.137	4.156	0.06	0.259	5.535	0.375
rPt-411490	4R	63.9	0.597	0.066	0.056	0.523	0.022	8.162
rPt-400825	4R	63.9	0.623	0.566	0.034	0.242	0.038	0.005
rPt-411069	4R	64	0.097	0.273	0.109	0.029	0.582	0.322
rPt-411502	4R	64.1	0.052	0.071	0.018	0.035	1.513	0.02
tPt-4576	4R	64.2	0.038	0.241	0.068	0.122	0.866	0.139
rPt-508996	4R	64.2	0.21	0.221	0.011	0.064	0.783	0.078
rPt-507008	4R	64.3	0.237	0.058	0.067	0.122	1.192	0.321
rPt-508524	4R	64.3	0.082	0.065	0.022	0.115	1.197	0.041
rPt-508446	4R	64.4	0.028	0.221	0.016	0.099	0.735	0.123
tPt-513520	4R	64.6	0.108	0.08	0.014	0.004	1.226	0.107
rPt-411344	4R	64.6	0.028	0.221	0.016	0.099	0.735	0.123
rPt-399809	4R	64.9	0.42	0.07	0.191	0.208	0.499	0.107
rPt-506436	4R	65	20.746	0.156	0.109	0.237	0.586	0.067
rPt-7872	4R	65.1	0.388	0.62	0.128	0.196	0.738	0.192
rPt-398503	4R	65.1	0.075	0.083	0.002	0.061	0.17	0.627
rPt-399714	4R	65.1	0.163	0.556	0.591	0.257	1.301	0.035
rPt-509632	4R	65.1	0.021	0.219	0.045	0.201	0.858	0.213
rPt-509687p4R	4R	65.2	0.028	0.221	0.016	0.099	0.735	0.123
rPt-401399	4R	65.3	0.162	0.15	0.088	0.091	0.481	0.351
rPt-401286	4R	65.3	0.05	0.027	0.415	0.06	0.302	0.657
rPt-402630	4R	65.4	0.025	0.276	0.093	0.048	0.896	0.246
rPt-410866	4R	65.4	0.256	0.052	5.761	0.011	0.529	0.04
rPt-507076	4R	65.6	0.292	0.315	0.041	0.325	0.268	0.078
rPt-389383	4R	65.7	0.089	0.156	0.335	0.165	0.523	0.484
rPt-401323	4R	65.8	0.048	0.256	0.025	0.264	0.608	0.668
rPt-507481	4R	65.8	0.134	0.103	0.338	0.184	0.534	0.405
rPt-398587	4R	66	0.136	0.705	0.475	0.239	1.279	0.144
rPt-505464	4R	66.1	0.917	0.649	0.899	0.001	0.904	0.07
rPt-390454	4R	66.1	0.384	0.258	0.04	0.23	0.287	0.464
rPt-508114	4R	66.2	0.196	0.104	0.438	0.083	0.435	0.29
rPt-390324	4R	66.3	0.163	0.438	0.271	0.286	0.834	6.021
rPt-399636	4R	66.4	0.063	0.101	0.129	0.091	0.588	0.639
rPt-506220	4R	66.6	0.082	0.048	0.06	0.15	0.122	1.027
rPt-2245	4R	66.8	0.143	0.264	0.538	0.196	0.077	0.173
rPt-398700	4R	67	0.111	0.084	0.234	0.596	0.369	0.166
rPt-400488	4R	67.1	0.037	0.311	0.674	0.033	0.996	0.12
rPt-507938	4R	67.3	0.012	0.088	0.208	0.137	0.57	0.337
rPt-398759	4R	67.6	0.197	0.088	0.048	0.374	0.458	0.944
rPt-508849	4R	67.9	0.19	0.066	1.029	0.179	0.74	0.272
tPt-0347	4R	68.2	0.263	0.086	0.013	0.25	0.365	0.765
rPt-505725	4R	68.6	0.218	0.301	0.569	0.178	0.256	0.308
rPt-505165	4R	69	0.038	0.152	0.386	0.063	0.604	0.24
wPt-344451	4R	69.4	0.116	0.253	0.344	0.185	1.04	0.196
rPt-401302	4R	69.9	0.231	0.209	0.165	0.08	0.923	0.022
rPt-390688	4R	70.2	0.377	0.246	0.182	0.948	0.848	0.084
rPt-506410	4R	70.4	0.324	0.528	0.043	0.407	0.279	0.198
rPt-0594	4R	71.1	0.071	0.315	0.108	0.306	0.661	0.636
rPt-389272	4R	73.6	0.065	0.25	0.153	0.053	0.47	0.113
wPt-8650	4R	74.2	0.48	0.21	0.431	0.23	0.016	0.083
rPt-508582	4R	74.4	0.342	0.087	0.171	0.363	0.025	0.081
rPt-508464	4R	75.4	0.42	0.067	0.096	0.357	0.244	0.015
rPt-6127	4R	81.7	0.324	0.08	0.134	0.537	0.015	1.14
rPt-505840	4R	81.7	1.554	0.475	0.246	0.561	0.229	0.801
rPt-401253p4R	4R	83.7	0.079	0.342	0.7	0.134	1.005	0.191
rPt-507653	4R	86.6	0.099	0.281	0.767	0.162	0.338	0.292
rPt-401232	4R	91.8	0.944	0.769	0.736	0.005	0.161	0.377
rPt-509496	4R	91.9	0.957	0.912	2.886	0.008	0.129	0.395
rPt-398820	4R	92.6	0.561	1.167	0.054	0.249	0.015	0.275
rPt-402580	5R	0	0.425	0.621	0.017	0.573	0.549	0.535
rPt-508085	5R	0.8	0.431	0.539	0.022	0.439	0.388	0.44
rPt-400237	5R	3	1.079	0.013	0.054	1.726	0.842	0.224
rPt-411268	5R	3.4	0.021	0.456	0.227	0.126	0.33	0.422
rPt-509222	5R	7.5	0.385	0.265	0.243	0.009	0.146	0.178
rPt-390757	5R	7.7	0.354	0.278	0.287	0.057	0.175	0.244
rPt-411267	5R	9.4	0.696	0.062	0.734	0.226	0.379	0.1
tPt-9180	5R	9.9	0.442	0.442	0.591	0.026	0.467	1.076
rPt-402674	5R	10.7	0.272	0.204	0.172	0.051	0.148	0.304
rPt-508081	5R	10.8	0.337	0.286	0.153	0.033	0.216	0.262
rPt-411270	5R	11.1	1.336	0.123	3.21	0.325	0.464	0.158
rPt-508266	5R	11.4	1.661	0.028	0.144	0.379	0.133	0.096
rPt-398506	5R	11.9	1.298	0.111	0.113	0.038	0.494	0.001
rPt-398767	5R	12.2	1.392	0.127	0.044	0.109	0.659	0.139
rPt-400153	5R	13.1	0.641	0.511	0.04	0.055	0.152	0.892
rPt-390294	5R	17	0.054	0.193	0.051	0.011	0.014	0.574
rPt-509721	5R	17	1.043	0.056	0.109	0.005	8.853	4.452
rPt-399681	5R	18.9	51.767	53.688	7.81	3.748	0.73	0.11
rPt-507664	5R	19.4	0.139	0.278	0.045	0.166	0.618	0.799
rPt-508834	5R	19.5	0.19	0.281	0.104	0.099	0.658	1.026
rPt-507948	5R	19.8	0.22	0.299	0.161	0.083	0.753	1.139
rPt-508197	5R	20.2	0.038	0.054	0.012	0.008	0.216	0.125
tPt-514113	5R	21.8	0.033	0.385	0.379	0.054	0.181	0.744
rPt-508925	5R	22	0.205	0.113	0.142	0.075	0.72	0.501
rPt-507500	5R	22.1	0.068	0.017	0.443	0.543	0.084	1.057
rPt-402167	5R	22.4	0.344	0.008	0.322	0.09	1.372	0.299
rPt-401275	5R	25.3	0.031	0.556	0.137	0.331	0.015	0.455
rPt-411469	5R	25.4	0.034	0.57	0.076	0.391	0.025	0.618
rPt-508768	5R	26.2	0.15	0.142	0.165	0.121	0.135	1.244
rPt-7889	5R	27.5	1.23	0.294	0.137	0.549	0.245	2.382
rPt-399290	5R	28	0.003	1.06	0.327	3.386	0.109	3.885
rPt-410845	5R	28.7	0.003	1.06	0.327	NA	0.109	NA
rPt-410783	5R	31.6	0.196	0.147	0.171	0.023	0.149	1.369
rPt-8921	5R	33.5	0.407	0.495	0.025	0.102	0.274	1.539
rPt-508420	5R	33.9	0.624	0.294	0.032	0.126	0.387	0.905
tPt-513842	5R	34.1	0.256	0.456	0.014	0.027	0.153	0.833
rPt-401699	5R	34.2	0.283	0.608	0.802	0.061	0.705	0.945
rPt-0716	5R	34.3	0.609	0.271	0.032	0.226	0.327	1.145
rPt-2965	5R	34.3	0.59	0.28	0.285	0.267	0.202	0.74
rPt-402245	5R	34.4	0.609	0.271	0.032	0.226	0.327	1.145
rPt-411252	5R	34.4	0.542	0.172	0.081	0.149	0.353	1.077
rPt-402367	5R	35.2	0.61	1.023	5.776	0.037	0.212	0.212
rPt-389856	5R	35.3	0.512	0.304	0.014	0.044	0.278	0.787
rPt-507000	5R	35.4	0.805	0.945	0.507	0.017	0.159	0.139
rPt-399730	5R	35.5	0.666	0.315	0.052	0.122	0.18	0.643
rPt-509673	5R	36	0.888	0.773	0.597	0.109	0.156	0.131
rPt-508041	5R	36.5	8.266	1.254	0.304	0.463	0.166	0.004
rPt-398691	5R	38.9	0.441	0.533	0.146	0.018	0.314	0.916
rPt-505740	5R	39.4	0.441	0.533	0.146	0.018	0.314	0.916
rPt-390585	5R	39.9	0.61	0.184	0.603	0.48	0.154	0.239
rPt-506174	5R	41.8	0.115	0.011	0.011	0.334	0.011	0.698
rPt-398800	5R	41.9	0.2	0.653	0.015	0.162	0.285	0.62
rPt-505721	5R	41.9	NA	NA	NA	NA	NA	NA
rPt-507953	5R	42.1	0.023	0.61	0.074	0.004	0.25	0.568
wPt-7370	5R	42.2	0.028	0.845	0.01	0.176	0.383	0.023
rPt-7628	5R	42.7	0.332	0.966	0.006	0.021	0.507	0.147
rPt-6165	5R	43	0.254	0.785	0.007	0.14	0.81	0.399
rPt-390512	5R	43.4	0.105	0.734	0.052	0.065	0.408	0.086
rPt-505973	5R	43.8	0.099	0.41	0.034	0.104	0.198	0.067
rPt-509048	5R	45	0.232	0.573	0.174	0.096	0.341	0.091
rPt-4583	5R	45.3	0.158	0.746	0.105	0.121	0.546	0.189
rPt-505182	5R	45.4	0.039	0.726	0.138	0.267	0.421	0.237
rPt-509051	5R	45.7	0.253	0.648	0.012	0.174	0.332	0.263
rPt-8737	5R	46	0.264	0.995	0.138	0.143	0.59	0.465
rPt-505577	5R	46.3	0.026	0.605	0.069	0.005	0.108	0.013
rPt-9131	5R	46.8	NA	NA	NA	NA	NA	NA
tPt-513256	5R	47.1	0.091	0.684	0.065	0.082	0.297	0.149
rPt-401046	5R	47.3	0.381	0.729	0.131	0.278	0.334	0.181
rPt-509677	5R	47.4	NA	NA	NA	NA	NA	NA
rPt-399999	5R	47.8	0.381	0.729	0.131	0.278	0.334	0.181
rPt-505348	5R	48.1	0.008	0.39	0.448	0.16	0.014	0.526
rPt-390405	5R	48.7	0.466	0.673	0.078	0.161	0.327	0.115
rPt-400297	5R	48.8	0.326	0.685	0.121	0.285	0.356	0.007
rPt-6661	5R	49	0.431	0.608	0.038	0.238	0.412	0.333
rPt-509088	5R	49.2	0.411	0.679	0.06	0.193	0.445	0.22
rPt-401055	5R	49.4	0.237	0.725	0.184	0.273	0.308	0.152
rPt-505205	5R	49.8	0.493	0.594	0.048	0.217	0.371	0.428
rPt-402391	5R	49.9	0.326	0.685	0.121	0.285	0.356	0.007
rPt-389427	5R	50.2	0.048	0.64	0.056	0.085	0.318	0
tPt-514140	5R	50.4	0.366	0.761	0.154	0.074	0.359	0.115
rPt-389367	5R	50.4	0.224	1.223	0.025	0.133	1.095	0.249
rPt-399743	5R	51	0.326	0.685	0.121	0.285	0.356	0.007
rPt-399462	5R	51.1	0.339	0.786	0.183	0.297	0.355	5.568
rPt-411512	5R	51.2	0.551	1.121	0.345	0.026	0.153	0.675
rPt-505220	5R	51.4	NA	NA	NA	NA	NA	NA
rPt-400876	5R	52	0.421	0.227	0.321	1.071	0.148	0.091
rPt-400326	5R	52.1	0.345	0.193	0.192	1	0.325	0.147
rPt-390385	5R	52.3	0.407	0.293	0.281	1.117	0.201	0.021
rPt-508190	5R	52.7	0.208	0.99	0.284	0.673	0.206	0.102
tPt-514173	5R	52.9	0.034	0.643	0.16	0.563	0.199	0.6
tPt-513922	5R	53.2	0.229	1.058	0.28	0.577	0.232	0.032
rPt-401791	5R	54.7	0.168	0.581	0.128	0.587	0.16	0.039
tPt-513037	5R	55.3	0.124	0.522	0.19	0.25	0.102	0.168
rPt-400368	5R	55.6	0.061	0.534	0.044	6.311	0.221	1.218
rPt-401500	5R	56.8	0.091	0.338	0.101	0.077	0.552	4.331
rPt-401481	5R	57.8	1.975	0.177	0.281	0.452	0.756	0.322
rPt-508323	5R	58	0.043	0.253	0.036	0.484	0.077	1.239
rPt-399397	5R	58.1	0.106	0.008	0.24	0.082	0.077	0.174
rPt-508460	5R	58.3	0.222	0.272	0.114	0.637	0.15	1.234
rPt-505276	5R	58.9	0.145	0.17	0.087	0.464	0.078	1.055
rPt-390151	5R	59	0.162	0.153	0.172	0.373	0.16	0.471
tPt-514028	5R	59.1	0.162	0.153	0.172	0.373	0.16	0.471
rPt-411072	5R	59.1	0.162	0.153	0.172	0.373	0.16	0.471
rPt-401845	5R	59.2	0.145	0.26	0.281	0.162	0.618	0.023
rPt-506172	5R	59.3	0.305	1.043	0.598	0.577	0.498	0.226
rPt-508895	5R	59.8	0.218	0.249	0.396	0.346	0.705	0.243
rPt-506739	5R	60.2	0.143	0.384	0.008	0.558	0.302	0.005
rPt-506246	5R	60.6	0.162	0.2	0.16	0.224	0.216	0.32
rPt-411231	5R	60.8	1.247	0.038	0.239	0.642	0.473	0.428
rPt-389649	5R	61	0.026	0.037	0.01	0.408	0.291	0.538
rPt-2311	5R	61	0.054	0.055	0.018	0.877	0.172	0.599
rPt-506877	5R	61.1	0.227	0.541	1.366	0.043	0.269	0.473
rPt-507194	5R	61.4	0.401	0.122	0.185	0.143	0.019	0.516
rPt-390596	5R	61.4	0.553	0.244	0.091	0.52	0.475	0.375
rPt-505436	5R	61.6	0.159	0.136	0.188	0.04	0.138	0.153
rPt-508845	5R	61.7	0.159	0.136	0.188	0.04	0.138	0.153
rPt-401063	5R	61.8	0.199	0.187	0.874	0.018	0.231	0.16
rPt-505734	5R	62	0.096	0.131	0.635	0.085	0.168	0.109
rPt-508222	5R	62.2	0.35	0.255	0.184	0.147	0.173	0.152
rPt-505551	5R	62.4	0.382	0.205	1.071	0.019	0.227	0.263
rPt-390344	5R	62.7	0.235	0.566	0.72	0.973	0.265	0.092
rPt-507480	5R	62.9	4.191	0.433	0.237	0.732	0.259	0.013
rPt-505818	5R	62.9	0.202	0.607	1.17	0.011	0.177	0.28
rPt-389545	5R	63	0.159	0.492	0.792	0.667	0.215	0.076
tPt-3980	5R	63.3	0.174	0.685	0.786	0.53	0.343	0.224
rPt-400033	5R	63.5	0.243	0.487	0.061	0.003	0.072	0.388
rPt-402400	5R	63.8	0.092	0.021	0.061	0.299	0.311	0.164
rPt-401641	5R	64.1	0.077	0.466	0.848	0.321	0.273	0.142
rPt-507240	5R	64.3	0.064	0.026	0.156	0.33	0.343	0.126
rPt-509573	5R	64.7	0.772	0.216	0.203	0.469	0.616	0.036
rPt-505590	5R	65.5	0.326	0.26	0.305	0.176	0.476	0.188
rPt-509400	5R	65.8	0.183	0.515	0.744	0.312	0.444	0.006
rPt-506971	5R	66	0.237	0.264	0.368	0.004	0.161	0.312
rPt-507889	5R	67.1	0.181	0.104	0.001	0.024	0.093	0.424
rPt-507127	5R	67.2	0.01	0.78	0.652	0.496	0.595	0.029
rPt-506308	5R	68.6	0.005	0.18	0.49	0.075	0.28	0.212
rPt-390157	5R	69.4	0.763	0.515	0.305	0.175	0.136	0.257
rPt-410905	5R	71.2	0.051	0.014	0.53	0.034	0.201	0.233
rPt-506131	5R	71.8	0.124	0.269	0.21	0.516	0.211	0.51
rPt-505265	5R	81.3	4.654	0.419	0.067	0.255	0.134	0.446
rPt-509003	5R	83.9	0.167	0.11	0.231	0.202	0.234	0.149
rPt-402162	5R	84.3	0.237	0.378	0.254	0.319	0.061	0.424
rPt-507094p5R	5R	88.3	0.327	0.969	0.083	0.127	0.836	0.038
rPt-505979	5R	94.7	0.139	0.136	0.03	3.268	0.194	0.549
rPt-390636	6R	0	0.506	0.938	0.131	0.705	0.028	0.102
rPt-509167	6R	0.9	0.689	0.007	0.824	0.876	0.791	0.006
rPt-401314	6R	1.6	0.043	0.177	0.156	0.241	0.275	0.426
rPt-505870	6R	4.6	0.143	0.333	0.433	0.128	0.725	0.029
tPt-513959	6R	8.2	0.254	0.122	0.047	0.004	0.898	0.318
rPt-410904	6R	8.8	0.137	0.006	0.062	0.256	0.539	1.297
rPt-505921	6R	9.4	0.321	0.88	0.412	0.439	0.116	0.437
rPt-505447	6R	10.3	0.236	0.03	0.118	0.353	0.499	0.259
rPt-507320	6R	10.4	0.211	0.048	0.123	0.274	0.414	0.277
rPt-509154	6R	12.5	0.095	0.059	0.247	0.057	0.323	0.148
rPt-399948	6R	13.4	0.32	0.118	0.306	0.2	0.243	0.628
rPt-506459	6R	13.7	0.008	0.197	0.484	0.399	0.103	0.924
rPt-400935	6R	13.9	0.309	0.082	0.092	0.097	0.317	0.44
rPt-389869	6R	14.3	0.422	0.079	0.069	0.094	0.338	0.396
rPt-509391	6R	15.5	0.09	1.079	0.132	0.678	1.323	0.41
rPt-509395	6R	15.9	0.152	0.227	0.337	0.198	0.029	0.269
rPt-400608	6R	17.3	0.67	0.06	0.098	0.294	0.089	0.081
rPt-508388	6R	17.6	0.062	0.317	0.819	0.407	0.139	1.067
rPt-401346	6R	19.1	0.35	0.345	0.246	3.469	0.003	0.477
rPt-505250	6R	19.5	0.65	0.015	0.177	0.045	0.053	0.359
rPt-399421	6R	19.8	0.312	0.208	3.587	0.226	0.532	0.623
rPt-402480	6R	21.2	0.181	0.067	0.315	0.024	0.296	0.308
rPt-390495	6R	21.7	0.483	0.186	0.695	0.417	0.563	0.679
tPt-513023	6R	22	0.764	0.089	0.261	0.091	0.241	0.106
rPt-5060	6R	22.4	0.167	0.514	0.169	0.135	0.111	0.366
rPt-508843	6R	22.7	3.932	0.542	0.277	0.199	0.114	0.359
rPt-505654	6R	24.3	0.26	0.05	0.432	0.287	0.018	1.029
rPt-1737	6R	24.6	0.323	0.051	0.448	0.31	0.014	1.082
rPt-400800	6R	24.9	0.321	0.032	0.509	0.324	0.017	1.036
rPt-402456	6R	25.4	0.333	0.018	0.521	0.253	0.004	0.815
rPt-1807	6R	26.2	0.562	0.642	1.028	0.181	0.334	0.22
rPt-398626	6R	26.5	0.73	0.065	0.07	0.529	0.197	1.328
rPt-411354	6R	26.6	0.182	0.295	0.044	0.03	0.201	0.027
rPt-399245	6R	26.8	0.044	0.834	0.404	0.313	0.524	0.821
rPt-508968	6R	26.9	0.531	0.358	0.529	0.003	0.244	0.177
rPt-401867	6R	26.9	0.044	0.834	0.404	0.313	0.524	0.821
rPt-400060	6R	26.9	0.048	0.729	0.377	0.236	0.485	0.885
rPt-390413	6R	27.1	0.142	0.636	0.197	0.079	0.011	0.38
rPt-508690	6R	27.4	0.039	0.761	0.414	0.267	0.495	0.839
rPt-506178	6R	27.5	0.39	0.264	0.472	0.102	0.179	0.406
rPt-399991	6R	27.6	0.001	0.879	0.415	0.225	0.482	0.808
rPt-509045	6R	28.5	0.611	0.3	0.01	0.063	0.426	0.123
rPt-389991	6R	28.8	0.737	1.161	0.465	0.092	0.699	0.04
rPt-505559	6R	29.5	0.124	0.128	0.527	0.269	0.799	0.41
rPt-506495	6R	29.7	0.062	0.081	0.876	0.181	0.627	0.414
rPt-509724	6R	29.8	0.074	0.126	0.693	0.214	0.742	0.313
rPt-400841	6R	30.2	0.452	0.656	0.369	0.214	0.139	0.566
rPt-505482	6R	30.3	0.019	0.463	1.298	0.037	1.213	0.057
rPt-401488	6R	30.5	0.105	0.575	1.19	0.027	1.409	0.128
rPt-401449	6R	30.5	0.921	0.469	0.723	0.025	0.225	0.162
rPt-399710	6R	30.6	0.038	0.406	1.118	0.097	1.319	0.009
rPt-398543	6R	30.9	0.776	1.007	0.509	0.264	0.011	0.37
rPt-506374	6R	30.9	0.027	0.543	0.847	0.172	1.609	0.02
rPt-399633	6R	31.1	0.809	0.52	0.723	0.016	0.267	0.199
wPt-4546	6R	31.5	1.176	0.869	0.34	0.057	0.132	0.421
rPt-401516	6R	31.7	0.628	0.733	0.3	0.029	0.984	1.185
rPt-506500	6R	32.4	0.918	0.311	0.011	0.04	0.052	0.05
rPt-389722	6R	33.1	0.619	0.07	0.487	0.018	0.274	0.275
rPt-389917	6R	33.3	0.314	0.307	0.335	0.074	0.255	0.37
rPt-402552	6R	33.4	0.325	0.151	0.432	0.026	0.143	0.412
rPt-507840	6R	33.5	0.179	0.353	0.38	0.154	0.265	0.391
rPt-508462	6R	33.6	0.144	0.186	1.409	0.1	0.411	0.337
rPt-411335	6R	33.8	0.664	0.574	0.308	0.009	0.134	0.112
rPt-399242	6R	33.8	0.451	0.476	0.273	0.001	0.212	0.017
wPt-3533	6R	34.1	0.208	0.334	0.539	0.14	0.374	0.47
rPt-509453	6R	34.1	0.242	0.185	0.124	0.402	0.313	0.299
rPt-399884	6R	34.7	0.727	0.879	0.284	0.055	1.31	0.36
rPt-399879	6R	35.5	0.398	0.681	0.475	0.067	0.033	0.841
rPt-508596	6R	35.7	0.777	0.551	0.762	0.136	0.521	0.524
rPt-401881	6R	35.9	0.399	0.745	0.533	0.051	0.016	0.657
tPt-513060	6R	36.2	0.32	0.053	0.208	0.379	0.407	6.973
rPt-509333	6R	36.9	0.743	0.64	0.78	0.147	0.705	0.442
rPt-506099	6R	37.1	0.32	0.448	0.591	0.101	0.625	0.364
rPt-506799	6R	39.3	0.317	0.294	1.245	0.012	0.327	1.235
tPt-4479	6R	39.6	0.263	3.917	0.267	0.156	0.137	0.203
wPt-1320	6R	39.8	0.007	0.282	0.246	0.252	0.028	1.28
rPt-507199	6R	40.1	0.101	0.144	0.354	0.089	0.009	1.195
rPt-8205	6R	40.6	0.429	1.045	0.75	5.51	0.091	0.736
rPt-507896	6R	40.9	0.195	0.414	0.645	0.712	0.149	0.971
rPt-399834	6R	41.1	0.176	0.475	0.806	0.916	0.223	0.866
rPt-507562	6R	41.2	1.362	6.386	0.644	0.236	1.008	0.093
rPt-399587	6R	41.4	0.919	0.109	0.796	0.24	0.578	0.662
rPt-507115	6R	41.7	1.316	1.381	0.564	0.063	0.902	10.784
rPt-507061	6R	42	0.442	0.065	0.508	0.024	0.357	0.285
rPt-399399	6R	43	0.059	0.133	0.307	0.169	0.11	0.872
rPt-505212	6R	43.1	0.585	0.261	0.737	0.022	0.017	0.417
rPt-389311	6R	43.5	0.034	0.045	0.447	0.28	0.225	1.056
rPt-509330	6R	43.5	0.059	0.062	0.611	0.314	0.181	1.134
rPt-508230	6R	44	0.5	0.079	0.763	0.048	0.014	0.679
rPt-390525	6R	44.4	0.678	0.222	0.354	0.097	0.662	1.26
tPt-514244	6R	44.9	0.805	0.409	0.855	0.065	0.015	0.553
tPt-7287	6R	45.7	0.352	0.435	0.381	0.195	0.057	0.109
rPt-401125	6R	46.2	9.128	0.482	14.636	0.049	0.4	0.348
rPt-509735	6R	46.3	0.508	0.144	0.38	0.571	0.006	0.01
rPt-399755	6R	46.5	0.577	0.13	0.271	0.554	0.032	0.072
rPt-509249	6R	46.8	0.571	0.02	0.62	0.089	0.482	0.475
rPt-400302	6R	46.9	0.915	0.032	0.741	0.059	0.499	0.345
rPt-505612	6R	47	0.533	0.002	0.732	0.112	0.437	0.404
rPt-401505	6R	47	0.086	0.183	0.532	0.073	0.031	0.222
rPt-389450	6R	47.1	0.641	0.043	0.764	0.047	0.499	0.226
rPt-400855	6R	47.3	0.456	0.03	0.827	0.046	0.407	0.367
rPt-398551	6R	47.4	0.344	0.021	0.873	0.202	0.427	0.739
rPt-389592	6R	47.6	0.401	0.438	0.219	0.148	0.185	0.08
tPt-3774	6R	49.6	0.341	0.349	0.008	0.495	0.014	0.102
rPt-400318	6R	50.7	0.127	0.769	0.401	0.327	0.184	0.052
rPt-508835	6R	51.9	0.684	0.015	0.35	0.755	0.286	0.088
tPt-7900	6R	52	0.023	0.108	0.08	0.446	0.537	0.622
rPt-402304	6R	52.2	1.113	0.128	0.357	0.257	0.082	0.384
rPt-410850	6R	53	0.385	0.103	0.162	0.1	0.233	0.249
rPt-410888	6R	53.5	0.113	0.31	0.012	0.022	0.196	0.167
rPt-401941	6R	54	0.291	0.463	0.077	0.059	0.106	0.031
rPt-400990	6R	54.7	0.433	0.067	0.196	0.315	0.375	0.122
wPt-9577	6R	55	0.651	1.067	0.298	1.467	0.481	0.077
rPt-398629	6R	55	0.305	0.011	0.172	0.039	0.112	0.28
rPt-399917	6R	55.3	0.434	0.004	0.4	0.123	0.274	0.11
rPt-402205	6R	55.7	0.371	0.05	0.26	0.143	4.807	0.039
tPt-8051	6R	55.7	0.212	0.104	0.009	0.616	0.375	0.11
rPt-401911	6R	56	0.116	0.011	0.321	0.008	0.221	0.261
rPt-509584	6R	56.4	0.272	0.43	0.047	0.104	0.097	0.257
rPt-508824	6R	56.8	0.807	0.141	0.429	0.293	0.389	0.035
rPt-508549	6R	57.2	0.036	0.753	0.313	0.26	0.157	0.098
rPt-402487	6R	57.6	0.523	0.295	0.359	0.339	0.132	0.231
rPt-390262	6R	57.8	0.473	0.304	0.375	0.318	0.133	0.256
rPt-401831	6R	58.3	0.023	0.211	0.308	0.446	0.024	0.162
tPt-7557	6R	58.5	0.076	0.131	0.232	0.588	0.195	0.35
rPt-399916	6R	58.7	0.214	0.118	0.334	0.143	0.293	0.079
rPt-410789	6R	58.8	0.17	0.214	0.499	0.278	0.248	0.127
rPt-399903	6R	59	0.029	0.395	0.128	0.167	0.135	0.272
tPt-514229	6R	59.2	0.033	0.015	0.875	0.018	0.083	0.162
rPt-389399	6R	59.2	0.163	0.247	0.536	0.235	0.185	0.256
rPt-401170	6R	59.4	0.562	0.356	0.087	0.821	0.181	0.079
rPt-399543	6R	60	0.388	0.241	0.397	0.392	0.247	0.047
rPt-400220	6R	60.5	0.005	0.059	0.043	0.258	0.079	0.363
rPt-505711	6R	61.5	0.429	0.082	0.216	0.285	0.041	0.271
rPt-389307	6R	61.6	0.429	0.082	0.216	0.285	0.041	0.271
wPt-3127	6R	62.2	0.78	0.284	0.097	0.692	0.165	0.531
rPt-508379	6R	62.8	4.977	0.014	0.054	0.828	0.135	0.044
rPt-506668	6R	62.9	0.421	0.022	0.2	0.559	0.121	0.252
rPt-506050	6R	64.8	1.309	0.273	0.294	0.222	0.059	0.006
tPt-514065	6R	65.2	0.014	0.227	0.124	0.614	0.093	0.711
rPt-508866	6R	65.5	0.227	0.065	0.155	0.47	0.135	0.52
rPt-505158	6R	66.1	0.295	0.104	0.038	0.21	0.008	0.066
rPt-400392	6R	67.2	0.109	0.316	0.229	0.187	0.207	0.828
rPt-410769	6R	67.2	0.024	0.265	0.158	0.225	0.179	0.913
rPt-506334	6R	67.4	0.109	0.153	0.188	0.206	0.337	1.531
rPt-401104	6R	67.6	0.007	0.38	0.261	0.071	0.199	0.746
rPt-389437	6R	67.8	0.028	0.37	0.313	0.116	0.214	0.601
rPt-402335	6R	68.1	0.124	0.271	0.42	0.056	0.026	0.171
rPt-9856	6R	68.2	0.022	0.375	0.366	0.132	0.158	0.598
rPt-390326	6R	68.2	0.022	0.375	0.366	0.132	0.158	0.598
rPt-390442	6R	68.2	0.022	0.375	0.366	0.132	0.158	0.598
rPt-411333	6R	68.4	0.197	0.311	0.343	0.093	0.017	0.175
tPt-513005	6R	68.8	0.172	0.281	0.063	0.192	0.335	0.537
rPt-4601	6R	71	0.496	0.189	0.469	0.114	0.283	1.144
tPt-513882	6R	71.3	0.203	0.132	0.499	0.037	0.252	1.086
rPt-401114	6R	71.7	0.147	0.019	0.449	0.139	0.131	1.31
rPt-402328	6R	72.1	0.164	0.129	0.594	0.159	0.256	1.135
rPt-400907	6R	72.1	0.206	0.249	0.651	0.032	0.25	1.002
rPt-390698	6R	72.3	8.875	0.254	0.52	0.006	0.271	0.862
rPt-400010	6R	72.6	0.42	0.038	0.112	0.172	0.268	0.173
rPt-398845	6R	72.6	0.07	0.094	0.292	0.264	0.176	0.736
rPt-402575	6R	72.6	0.07	0.094	0.292	0.264	0.176	0.736
rPt-401969	6R	72.6	0.07	0.094	0.292	0.264	0.176	0.736
rPt-508661	6R	72.7	0.439	0.087	0.318	0.035	0.169	0.879
rPt-400998	6R	72.8	0	0.038	0.245	0.289	0.022	1.424
tPt-6200	6R	72.9	0.174	0.828	0.201	0.047	0.3	0.487
rPt-389306	6R	73	0.105	0.12	0.205	0.549	0.146	0.432
rPt-389467	6R	73.2	0.012	0.135	0.327	0.261	0.169	0.59
rPt-507791	6R	73.2	0.081	0.109	0.2	0.542	0.206	0.477
rPt-509725	6R	73.4	0.025	0.105	0.241	0.177	0.209	0.609
rPt-509409	6R	73.7	0.074	0.939	0.244	0.06	0.313	0.348
rPt-410869	6R	73.8	0.324	0.102	0.359	2.607	0.146	0.634
rPt-401648	6R	74	0.05	0.147	0.176	0.019	0.269	0.969
rPt-505745	6R	74.6	0.027	0.164	0.248	0.09	0.145	0.336
rPt-3556	6R	75.3	0.1	0.036	0.172	0.345	0.144	0.696
rPt-506066	6R	75.7	0.301	0.229	0.019	0.213	0.018	0.793
tPt-7245	6R	76.2	0.284	0.924	0.11	0.181	0.18	0.156
rPt-400887	6R	76.4	0.045	0.074	0.067	0.107	0.208	0.33
rPt-401898	6R	77.6	0.005	0.055	0.003	0.049	0.149	0.762
rPt-402243	6R	77.9	0.024	0.135	0.002	0.002	0.206	0.842
rPt-505388	6R	80.5	0.507	0.208	0.16	0.275	0.116	1.155
rPt-390046	6R	82.1	0.193	0.271	0.471	0.576	0.597	0.035
rPt-399804	7R	0	0.185	0.516	0.187	0.002	0.288	0.704
rPt-402602	7R	13.7	NA	NA	NA	NA	NA	NA
rPt-508731	7R	16.4	0.022	0.459	0.253	0.199	0.302	0.21
rPt-509065	7R	17	NA	NA	NA	NA	NA	NA
rPt-399848	7R	18.6	0.33	0.333	0.413	0.029	0.619	0.045
rPt-509641	7R	19.1	0.396	0.082	0.021	0.012	0.231	0.058
rPt-401658	7R	20	0.017	0.279	0.243	0.101	1.351	0.131
rPt-509497	7R	20.2	0.108	0.202	0.226	0.17	1.605	0.075
rPt-399705	7R	20.4	0.017	0.279	0.243	0.101	1.351	0.131
rPt-0615	7R	21.9	0.061	0.256	0.208	0.167	1.345	0.191
rPt-399621	7R	22.7	0.259	0.14	0.231	0.054	1.496	0.112
rPt-410920	7R	22.9	0.527	0.248	0.223	0.507	1.145	0.367
rPt-508123	7R	23.2	0.017	0.279	0.243	0.101	1.351	0.131
rPt-399308	7R	23.3	0.554	0.329	0.25	0.203	0.734	0.188
rPt-506358	7R	24.2	0.017	0.279	0.243	0.101	1.351	0.131
rPt-399694	7R	24.9	0.186	0.023	0.39	0.019	1.587	0.028
rPt-505806	7R	26.1	0.321	0.182	0.267	0.065	0.709	0.223
rPt-509596	7R	31	0.044	0.089	0.754	0.389	0.437	0.14
rPt-7557	7R	32.2	0.004	0.024	0.708	0.206	0.003	0.133
rPt-508061	7R	32.8	0.865	0.564	0.199	0.161	0.511	0.026
rPt-509329	7R	33.4	0.102	0.403	0.431	0.244	0.456	0.159
rPt-402501	7R	33.8	0.158	0.414	0.334	0.167	0.418	0.325
rPt-506023	7R	34.6	0.453	0.962	0.083	0.013	0.111	0.266
rPt-507928	7R	37.6	0.387	0.096	0.136	0.257	0.169	0.025
rPt-389812	7R	37.6	0.121	0.396	0.066	0.099	0.147	0.127
rPt-410852	7R	38.1	0.025	0.07	0.053	0.386	0.068	0.092
tPt-513637	7R	38.1	0.301	0.189	0.083	0.129	0.067	0.069
rPt-390057	7R	38.4	0.217	0.818	0.228	0.301	0.304	0.423
rPt-505580	7R	38.6	0.092	0.605	0.045	0.307	0.275	0.16
rPt-505811	7R	38.9	0.756	3.365	0.233	0.242	0.08	0.047
rPt-411276	7R	39.1	0.357	0.267	0.202	0.751	0.341	0.184
tPt-514339	7R	39.2	0.892	0.736	0.068	0.126	0.279	0.085
rPt-507890	7R	39.4	0.333	0.902	0.148	0.076	0.113	0.199
rPt-401465	7R	39.4	0.38	1.261	0.069	0.14	0.114	0.12
rPt-507001	7R	39.4	0.689	0.06	0.141	4.162	0.194	0.148
rPt-509227	7R	39.5	0.643	0.185	0.111	0.164	0.017	0.052
rPt-411330	7R	39.7	0.191	0.411	0.331	0.04	0.178	0.129
rPt-401026	7R	39.7	0.357	0.473	0.241	0.319	0.168	0.085
rPt-508281	7R	39.8	0.014	0.06	0.344	0.132	0.152	0.291
rPt-389585	7R	39.9	1.088	0.086	0.142	0.254	0.016	0.129
rPt-506028	7R	39.9	0.055	0.265	0.193	0.096	0.107	0.192
rPt-507824	7R	39.9	1.088	0.086	0.142	0.254	0.016	0.129
rPt-400580	7R	40.1	0.43	0.465	0.3	0.034	0.208	0.214
rPt-400652	7R	40.1	0.092	0.077	0.453	0.144	0.054	0.671
rPt-402554	7R	40.2	0.231	0.132	0.299	0.424	0.045	0.382
rPt-505931	7R	40.3	0.492	0.269	0.039	0.218	0.056	0.025
rPt-410979	7R	40.3	0.19	0.599	0.222	0.024	0.316	0.022
rPt-400878	7R	40.4	0.391	0.128	4.848	0.23	0.202	0.202
rPt-509140	7R	40.4	0.495	0.336	0.277	0.266	0.004	0.056
rPt-399651	7R	40.4	0.495	0.336	0.277	0.266	0.004	0.056
rPt-508380	7R	40.4	0.152	0.161	0.38	0.055	0.242	0.142
rPt-505397	7R	40.4	0.495	0.336	0.277	0.266	0.004	0.056
rPt-399570	7R	40.5	0.122	0.338	0.274	0.035	0.189	0.198
rPt-401526	7R	40.5	0.084	0.241	0.226	0.036	0.154	0.251
rPt-399292	7R	40.5	0.122	0.338	0.274	0.035	0.189	0.198
rPt-410884	7R	40.5	0.122	0.571	0.225	0.042	0.226	0.045
rPt-507494	7R	40.5	0.18	0.578	0.254	0.028	0.212	2.874
rPt-505765	7R	40.6	2.434	0.408	0.081	0.044	0.03	0.193
rPt-401828	7R	40.6	0.464	0.145	0.011	0.286	0.03	0.136
rPt-390750	7R	40.6	4.419	0.35	0.88	0.468	0.428	10.735
rPt-506060	7R	40.6	0.122	0.571	0.225	0.042	0.226	0.045
rPt-401882	7R	40.7	NA	0.35	0.88	0.468	0.428	NA
rPt-8750	7R	40.7	0.161	0.641	0.102	0.06	0.146	0.28
rPt-411254	7R	40.7	0.59	0.066	0.057	0.159	0.023	0.118
tPt-513392	7R	40.7	1.429	0.043	0.299	0.478	0.056	0.151
rPt-508337	7R	40.7	0.122	0.338	0.274	0.035	0.189	0.198
rPt-401366	7R	40.8	0.068	0.276	0.181	0.168	0.033	0.193
rPt-401480	7R	40.8	0.5	0.38	0.084	0.317	0.191	0.123
rPt-506317	7R	40.8	0.068	0.276	0.181	0.168	0.033	0.193
rPt-402558	7R	40.8	0.5	0.38	0.084	0.317	0.191	0.123
rPt-508078	7R	40.8	0.068	0.276	0.181	0.168	0.033	0.193
rPt-505798	7R	40.8	0.005	0.136	0.269	4.516	0.003	0.28
rPt-508656	7R	40.9	0.618	0.055	0.01	0.254	0.195	0.296
rPt-390593	7R	40.9	0.49	0.113	0.079	0.334	0.084	0.181
rPt-506720	7R	40.9	0.023	0.508	0.211	0.134	0.181	4.392
rPt-505822	7R	40.9	0.049	0.058	0.356	0.085	0.179	0.307
rPt-505458	7R	40.9	0.024	0.407	0.37	0.002	0.108	0.003
rPt-402430	7R	41	0.306	0.362	0.092	0.236	0.239	0.014
rPt-410779	7R	41	0.278	0.414	0.199	0.026	0.213	0.259
tPt-514019	7R	41	0.077	0.55	0.077	6.076	0.084	0.156
rPt-507004	7R	41.1	0.633	0.343	0.017	0.365	0.114	0.294
rPt-507532	7R	41.2	0.172	0.585	0.181	0.095	0.066	1.143
rPt-507379	7R	41.2	0.244	0.284	0.26	0.494	0.061	0.215
rPt-509722	7R	41.2	0.206	0.38	0.117	0.326	0.18	0.018
rPt-506132	7R	41.3	0.062	0.426	0.117	0.344	0.156	0.015
rPt-509598	7R	41.4	0.388	0.583	0.245	0.179	0.298	0.743
rPt-506046	7R	41.5	0.399	0.222	1.364	0.807	0.085	0.085
rPt-506186	7R	41.6	0.355	0.069	0.466	0.08	0.326	0.08
rPt-6980	7R	41.7	0.067	0.231	0.264	0.058	0.087	0.084
rPt-398753	7R	41.9	0.339	0.487	0.227	0.148	0.124	0.041
rPt-505934	7R	42.2	0.337	0.174	0.243	0.287	0.044	0.046
rPt-400871	7R	42.3	0.661	0.177	0.093	0.334	0.035	0.303
rPt-400512	7R	42.4	0.668	0.138	0.051	0.855	0.179	0.076
rPt-3998	7R	42.5	0.577	1.063	0.002	0.475	0.319	0.802
rPt-508956	7R	42.9	0.384	0.443	0.223	0.353	0.105	0.106
rPt-390741	7R	43.3	6.859	0.005	0.381	0.331	0.212	0.27
rPt-402021	7R	43.5	1.006	0.183	0.221	0.743	0.045	0.057
rPt-507588	7R	44	0.412	0.433	0.042	0.886	0.029	0.308
rPt-401147	7R	44.6	0.97	6.331	0.157	0.51	3.432	0.565
rPt-400849	7R	44.8	3.711	0.162	0.106	3.293	0.228	0.326
rPt-1961	7R	45.2	0.046	0.119	0.059	0.535	0.303	0.409
wPt-6943	7R	45.8	0.061	0.475	0.23	1.092	0.02	0.098
wPt-1598	7R	46.6	0.084	0.321	0.33	0.739	0.094	0.102
rPt-505136	7R	48.9	0.3	0.119	0.183	1.282	0.042	0.106
rPt-390633	7R	50	0.925	0.193	0.221	0.272	0.088	0.197
rPt-508154	7R	50.4	0.854	0.21	0.142	0.147	0.186	0.201
rPt-507302	7R	51.5	0.594	0.099	0.123	1.177	0.269	0.113
rPt-506024	7R	52.9	0.307	0.075	1.094	1.172	0.368	0.038
rPt-401382	7R	53.1	0.121	0.245	0.148	0.2	0.621	0.167
rPt-402339	7R	54.2	0.499	0.048	0.609	0.086	0.287	0.271
rPt-399791	7R	54.5	0.415	0.045	0.728	0.163	0.321	0.129
rPt-402139	7R	56.6	0.687	0.012	0.367	0.243	0.087	0.315
rPt-505512	7R	57.2	0.379	0.268	0.215	0.157	0.232	0.098
rPt-399937	7R	58.8	0.237	0.037	0.235	0.107	0.022	0.146
rPt-508144	7R	59.1	0.91	0.078	0.463	0.242	0.048	0.606
rPt-507389	7R	62.5	0.791	0.293	0.218	0.354	0.544	0.227
rPt-508591	7R	65.9	0.659	0.392	0.769	0.46	0.2	0.818
rPt-508293	7R	69.1	0.852	0.744	0.949	0.068	0.397	0.704
rPt-411498	7R	70.2	0.416	0.281	0.054	0.399	0.972	0.362
rPt-390375	7R	72	0.424	0.706	1.256	0.018	0.095	0.005
rPt-507313	7R	73.2	0.681	0.562	0.287	0.389	0.701	1.074
rPt-509288	7R	75.3	0.651	0.322	0.303	0.09	0.553	0.334
rPt-509730p7R	7R	76.6	1.085	0.613	0.965	0.672	0.11	0.064
rPt-399325	7R	78.8	1.386	0.795	1.367	2.135	0.022	0.338
rPt-508338	7R	82.1	0.144	0.052	0.119	0.185	0.232	0.013
rPt-398524	7R	82.3	0.756	0.739	0.104	0.057	1.115	0.201
rPt-402105	7R	82.4	0.311	0.118	0.139	0.007	0.576	0.082
rPt-398553	7R	82.5	0.644	0.765	0.082	0.094	1.094	0.233
rPt-398583	7R	82.6	0.847	0.745	1.212	0.801	0.055	0.052
rPt-401263	7R	82.6	1.203	1.34	0.341	0.191	1.354	0.628
rPt-399750	7R	83	0.55	0.735	0.982	3.432	0.162	0.002
rPt-505307	7R	83.6	0.934	0.672	0.235	0.186	0.762	0.744
tPt-514251	7R	84.2	0.71	1.049	0.703	0.088	0.62	0.949
rPt-411351	7R	85	0.038	0.285	0.404	0.013	0.036	0.077
rPt-507265	7R	85.3	0.582	0.767	0.813	0.1	0.463	0.704
rPt-508395	7R	86.5	0.21	0.446	0.476	0.138	0.212	0.372
rPt-505680	7R	87	0.718	0.756	0.461	0.058	0.586	0.659
rPt-507165	7R	88.3	0.21	0.446	0.476	0.138	0.212	0.372
tPt-514046	7R	90.9	0.367	0.454	0.638	0.25	0.154	0.109
